# Supplementary material for: Consideration of non-canonical splice sites improves gene prediction on the Arabidopsis thaliana Niederzenz-1 genome sequence
Source: BMC Res Notes. 2017 Dec 4;10:667. doi: 10.1186/s13104-017-2985-y (PMC5716242; doi:10.1186/s13104-017-2985-y)
Supplement: Supplementary file 1 — Additional file 1. GeneSet_Nd1_v1.1. Gene prediction of the Nd-1 genome sequence containing genes with non-canonical splice sites. [file 13104_2017_2985_MOESM1_ESM.gff3]

scaffold53	AUGUSTUS	gene	3516	5792	0.22	+	.	ID=scaffold53.g1
scaffold53	AUGUSTUS	transcript	3516	5792	0.22	+	.	ID=scaffold53.g1.t1;Parent=scaffold53.g1
scaffold53	AUGUSTUS	transcription_start_site	3516	3516	.	+	.	Parent=scaffold53.g1.t1
scaffold53	AUGUSTUS	exon	3516	3793	.	+	.	Parent=scaffold53.g1.t1
scaffold53	AUGUSTUS	start_codon	3640	3642	.	+	0	Parent=scaffold53.g1.t1
scaffold53	AUGUSTUS	intron	3794	3875	1	+	.	Parent=scaffold53.g1.t1
scaffold53	AUGUSTUS	intron	4157	4361	1	+	.	Parent=scaffold53.g1.t1
scaffold53	AUGUSTUS	intron	4482	4581	1	+	.	Parent=scaffold53.g1.t1
scaffold53	AUGUSTUS	intron	4972	5049	1	+	.	Parent=scaffold53.g1.t1
scaffold53	AUGUSTUS	intron	5203	5314	1	+	.	Parent=scaffold53.g1.t1
scaffold53	AUGUSTUS	CDS	3640	3793	1	+	0	ID=scaffold53.g1.t1.cds;Parent=scaffold53.g1.t1
scaffold53	AUGUSTUS	CDS	3876	4156	1	+	2	ID=scaffold53.g1.t1.cds;Parent=scaffold53.g1.t1
scaffold53	AUGUSTUS	exon	3876	4156	.	+	.	Parent=scaffold53.g1.t1
scaffold53	AUGUSTUS	CDS	4362	4481	1	+	0	ID=scaffold53.g1.t1.cds;Parent=scaffold53.g1.t1
scaffold53	AUGUSTUS	exon	4362	4481	.	+	.	Parent=scaffold53.g1.t1
scaffold53	AUGUSTUS	CDS	4582	4971	1	+	0	ID=scaffold53.g1.t1.cds;Parent=scaffold53.g1.t1
scaffold53	AUGUSTUS	exon	4582	4971	.	+	.	Parent=scaffold53.g1.t1
scaffold53	AUGUSTUS	CDS	5050	5202	1	+	0	ID=scaffold53.g1.t1.cds;Parent=scaffold53.g1.t1
scaffold53	AUGUSTUS	exon	5050	5202	.	+	.	Parent=scaffold53.g1.t1
scaffold53	AUGUSTUS	CDS	5315	5506	1	+	0	ID=scaffold53.g1.t1.cds;Parent=scaffold53.g1.t1
scaffold53	AUGUSTUS	exon	5315	5792	.	+	.	Parent=scaffold53.g1.t1
scaffold53	AUGUSTUS	stop_codon	5504	5506	.	+	0	Parent=scaffold53.g1.t1
scaffold53	AUGUSTUS	transcription_end_site	5792	5792	.	+	.	Parent=scaffold53.g1.t1
scaffold53	AUGUSTUS	gene	5814	8621	0.16	-	.	ID=scaffold53.g2
scaffold53	AUGUSTUS	transcript	5814	8621	0.16	-	.	ID=scaffold53.g2.t1;Parent=scaffold53.g2
scaffold53	AUGUSTUS	transcription_end_site	5814	5814	.	-	.	Parent=scaffold53.g2.t1
scaffold53	AUGUSTUS	exon	5814	6471	.	-	.	Parent=scaffold53.g2.t1
scaffold53	AUGUSTUS	stop_codon	6305	6307	.	-	0	Parent=scaffold53.g2.t1
scaffold53	AUGUSTUS	intron	6472	7033	0.8	-	.	Parent=scaffold53.g2.t1
scaffold53	AUGUSTUS	intron	7110	7260	0.92	-	.	Parent=scaffold53.g2.t1
scaffold53	AUGUSTUS	intron	7328	7440	0.93	-	.	Parent=scaffold53.g2.t1
scaffold53	AUGUSTUS	intron	7527	7638	0.99	-	.	Parent=scaffold53.g2.t1
scaffold53	AUGUSTUS	intron	7713	7818	0.87	-	.	Parent=scaffold53.g2.t1
scaffold53	AUGUSTUS	intron	7865	8111	0.89	-	.	Parent=scaffold53.g2.t1
scaffold53	AUGUSTUS	intron	8202	8292	1	-	.	Parent=scaffold53.g2.t1
scaffold53	AUGUSTUS	intron	8341	8446	0.98	-	.	Parent=scaffold53.g2.t1
scaffold53	AUGUSTUS	CDS	6305	6471	0.92	-	2	ID=scaffold53.g2.t1.cds;Parent=scaffold53.g2.t1
scaffold53	AUGUSTUS	CDS	7034	7109	0.92	-	0	ID=scaffold53.g2.t1.cds;Parent=scaffold53.g2.t1
scaffold53	AUGUSTUS	exon	7034	7109	.	-	.	Parent=scaffold53.g2.t1
scaffold53	AUGUSTUS	CDS	7261	7327	0.92	-	1	ID=scaffold53.g2.t1.cds;Parent=scaffold53.g2.t1
scaffold53	AUGUSTUS	exon	7261	7327	.	-	.	Parent=scaffold53.g2.t1
scaffold53	AUGUSTUS	CDS	7441	7526	0.93	-	0	ID=scaffold53.g2.t1.cds;Parent=scaffold53.g2.t1
scaffold53	AUGUSTUS	exon	7441	7526	.	-	.	Parent=scaffold53.g2.t1
scaffold53	AUGUSTUS	CDS	7639	7712	0.87	-	2	ID=scaffold53.g2.t1.cds;Parent=scaffold53.g2.t1
scaffold53	AUGUSTUS	exon	7639	7712	.	-	.	Parent=scaffold53.g2.t1
scaffold53	AUGUSTUS	CDS	7819	7864	0.88	-	0	ID=scaffold53.g2.t1.cds;Parent=scaffold53.g2.t1
scaffold53	AUGUSTUS	exon	7819	7864	.	-	.	Parent=scaffold53.g2.t1
scaffold53	AUGUSTUS	CDS	8112	8201	0.91	-	0	ID=scaffold53.g2.t1.cds;Parent=scaffold53.g2.t1
scaffold53	AUGUSTUS	exon	8112	8201	.	-	.	Parent=scaffold53.g2.t1
scaffold53	AUGUSTUS	CDS	8293	8340	0.99	-	0	ID=scaffold53.g2.t1.cds;Parent=scaffold53.g2.t1
scaffold53	AUGUSTUS	exon	8293	8340	.	-	.	Parent=scaffold53.g2.t1
scaffold53	AUGUSTUS	CDS	8447	8542	0.99	-	0	ID=scaffold53.g2.t1.cds;Parent=scaffold53.g2.t1
scaffold53	AUGUSTUS	exon	8447	8621	.	-	.	Parent=scaffold53.g2.t1
scaffold53	AUGUSTUS	start_codon	8540	8542	.	-	0	Parent=scaffold53.g2.t1
scaffold53	AUGUSTUS	transcription_start_site	8621	8621	.	-	.	Parent=scaffold53.g2.t1
scaffold53	AUGUSTUS	gene	11523	13691	0.08	-	.	ID=scaffold53.g3
scaffold53	AUGUSTUS	transcript	11523	13691	0.08	-	.	ID=scaffold53.g3.t1;Parent=scaffold53.g3
scaffold53	AUGUSTUS	transcription_end_site	11523	11523	.	-	.	Parent=scaffold53.g3.t1
scaffold53	AUGUSTUS	exon	11523	13083	.	-	.	Parent=scaffold53.g3.t1
scaffold53	AUGUSTUS	stop_codon	11775	11777	.	-	0	Parent=scaffold53.g3.t1
scaffold53	AUGUSTUS	CDS	11775	12851	1	-	0	ID=scaffold53.g3.t1.cds;Parent=scaffold53.g3.t1
scaffold53	AUGUSTUS	start_codon	12849	12851	.	-	0	Parent=scaffold53.g3.t1
scaffold53	AUGUSTUS	exon	13245	13691	.	-	.	Parent=scaffold53.g3.t1
scaffold53	AUGUSTUS	transcription_start_site	13691	13691	.	-	.	Parent=scaffold53.g3.t1
scaffold53	AUGUSTUS	gene	22746	30630	0.05	+	.	ID=scaffold53.g4
scaffold53	AUGUSTUS	transcript	22746	30630	0.05	+	.	ID=scaffold53.g4.t1;Parent=scaffold53.g4
scaffold53	AUGUSTUS	transcription_start_site	22746	22746	.	+	.	Parent=scaffold53.g4.t1
scaffold53	AUGUSTUS	exon	22746	23960	.	+	.	Parent=scaffold53.g4.t1
scaffold53	AUGUSTUS	start_codon	23028	23030	.	+	0	Parent=scaffold53.g4.t1
scaffold53	AUGUSTUS	intron	23961	24050	1	+	.	Parent=scaffold53.g4.t1
scaffold53	AUGUSTUS	intron	24165	24260	1	+	.	Parent=scaffold53.g4.t1
scaffold53	AUGUSTUS	intron	24472	24549	1	+	.	Parent=scaffold53.g4.t1
scaffold53	AUGUSTUS	intron	24945	25032	1	+	.	Parent=scaffold53.g4.t1
scaffold53	AUGUSTUS	intron	25253	25333	1	+	.	Parent=scaffold53.g4.t1
scaffold53	AUGUSTUS	intron	25507	25589	1	+	.	Parent=scaffold53.g4.t1
scaffold53	AUGUSTUS	intron	25713	25801	1	+	.	Parent=scaffold53.g4.t1
scaffold53	AUGUSTUS	intron	25963	26052	1	+	.	Parent=scaffold53.g4.t1
scaffold53	AUGUSTUS	intron	26287	26371	1	+	.	Parent=scaffold53.g4.t1
scaffold53	AUGUSTUS	intron	26523	26608	1	+	.	Parent=scaffold53.g4.t1
scaffold53	AUGUSTUS	intron	26792	26881	1	+	.	Parent=scaffold53.g4.t1
scaffold53	AUGUSTUS	intron	27047	27127	1	+	.	Parent=scaffold53.g4.t1
scaffold53	AUGUSTUS	intron	27224	27312	1	+	.	Parent=scaffold53.g4.t1
scaffold53	AUGUSTUS	intron	27942	28217	1	+	.	Parent=scaffold53.g4.t1
scaffold53	AUGUSTUS	intron	28316	28399	1	+	.	Parent=scaffold53.g4.t1
scaffold53	AUGUSTUS	intron	28591	28676	1	+	.	Parent=scaffold53.g4.t1
scaffold53	AUGUSTUS	intron	29583	29663	1	+	.	Parent=scaffold53.g4.t1
scaffold53	AUGUSTUS	intron	29829	29926	1	+	.	Parent=scaffold53.g4.t1
scaffold53	AUGUSTUS	intron	30334	30418	1	+	.	Parent=scaffold53.g4.t1
scaffold53	AUGUSTUS	CDS	23028	23960	0.77	+	0	ID=scaffold53.g4.t1.cds;Parent=scaffold53.g4.t1
scaffold53	AUGUSTUS	CDS	24051	24164	1	+	0	ID=scaffold53.g4.t1.cds;Parent=scaffold53.g4.t1
scaffold53	AUGUSTUS	exon	24051	24164	.	+	.	Parent=scaffold53.g4.t1
scaffold53	AUGUSTUS	CDS	24261	24471	1	+	0	ID=scaffold53.g4.t1.cds;Parent=scaffold53.g4.t1
scaffold53	AUGUSTUS	exon	24261	24471	.	+	.	Parent=scaffold53.g4.t1
scaffold53	AUGUSTUS	CDS	24550	24944	1	+	2	ID=scaffold53.g4.t1.cds;Parent=scaffold53.g4.t1
scaffold53	AUGUSTUS	exon	24550	24944	.	+	.	Parent=scaffold53.g4.t1
scaffold53	AUGUSTUS	CDS	25033	25252	1	+	0	ID=scaffold53.g4.t1.cds;Parent=scaffold53.g4.t1
scaffold53	AUGUSTUS	exon	25033	25252	.	+	.	Parent=scaffold53.g4.t1
scaffold53	AUGUSTUS	CDS	25334	25506	1	+	2	ID=scaffold53.g4.t1.cds;Parent=scaffold53.g4.t1
scaffold53	AUGUSTUS	exon	25334	25506	.	+	.	Parent=scaffold53.g4.t1
scaffold53	AUGUSTUS	CDS	25590	25712	1	+	0	ID=scaffold53.g4.t1.cds;Parent=scaffold53.g4.t1
scaffold53	AUGUSTUS	exon	25590	25712	.	+	.	Parent=scaffold53.g4.t1
scaffold53	AUGUSTUS	CDS	25802	25962	1	+	0	ID=scaffold53.g4.t1.cds;Parent=scaffold53.g4.t1
scaffold53	AUGUSTUS	exon	25802	25962	.	+	.	Parent=scaffold53.g4.t1
scaffold53	AUGUSTUS	CDS	26053	26286	1	+	1	ID=scaffold53.g4.t1.cds;Parent=scaffold53.g4.t1
scaffold53	AUGUSTUS	exon	26053	26286	.	+	.	Parent=scaffold53.g4.t1
scaffold53	AUGUSTUS	CDS	26372	26522	1	+	1	ID=scaffold53.g4.t1.cds;Parent=scaffold53.g4.t1
scaffold53	AUGUSTUS	exon	26372	26522	.	+	.	Parent=scaffold53.g4.t1
scaffold53	AUGUSTUS	CDS	26609	26791	1	+	0	ID=scaffold53.g4.t1.cds;Parent=scaffold53.g4.t1
scaffold53	AUGUSTUS	exon	26609	26791	.	+	.	Parent=scaffold53.g4.t1
scaffold53	AUGUSTUS	CDS	26882	27046	1	+	0	ID=scaffold53.g4.t1.cds;Parent=scaffold53.g4.t1
scaffold53	AUGUSTUS	exon	26882	27046	.	+	.	Parent=scaffold53.g4.t1
scaffold53	AUGUSTUS	CDS	27128	27223	1	+	0	ID=scaffold53.g4.t1.cds;Parent=scaffold53.g4.t1
scaffold53	AUGUSTUS	exon	27128	27223	.	+	.	Parent=scaffold53.g4.t1
scaffold53	AUGUSTUS	CDS	27313	27941	1	+	0	ID=scaffold53.g4.t1.cds;Parent=scaffold53.g4.t1
scaffold53	AUGUSTUS	exon	27313	27941	.	+	.	Parent=scaffold53.g4.t1
scaffold53	AUGUSTUS	CDS	28218	28315	1	+	1	ID=scaffold53.g4.t1.cds;Parent=scaffold53.g4.t1
scaffold53	AUGUSTUS	exon	28218	28315	.	+	.	Parent=scaffold53.g4.t1
scaffold53	AUGUSTUS	CDS	28400	28590	1	+	2	ID=scaffold53.g4.t1.cds;Parent=scaffold53.g4.t1
scaffold53	AUGUSTUS	exon	28400	28590	.	+	.	Parent=scaffold53.g4.t1
scaffold53	AUGUSTUS	CDS	28677	29582	1	+	0	ID=scaffold53.g4.t1.cds;Parent=scaffold53.g4.t1
scaffold53	AUGUSTUS	exon	28677	29582	.	+	.	Parent=scaffold53.g4.t1
scaffold53	AUGUSTUS	CDS	29664	29828	1	+	0	ID=scaffold53.g4.t1.cds;Parent=scaffold53.g4.t1
scaffold53	AUGUSTUS	exon	29664	29828	.	+	.	Parent=scaffold53.g4.t1
scaffold53	AUGUSTUS	CDS	29927	30333	1	+	0	ID=scaffold53.g4.t1.cds;Parent=scaffold53.g4.t1
scaffold53	AUGUSTUS	exon	29927	30333	.	+	.	Parent=scaffold53.g4.t1
scaffold53	AUGUSTUS	CDS	30419	30596	1	+	1	ID=scaffold53.g4.t1.cds;Parent=scaffold53.g4.t1
scaffold53	AUGUSTUS	exon	30419	30630	.	+	.	Parent=scaffold53.g4.t1
scaffold53	AUGUSTUS	stop_codon	30594	30596	.	+	0	Parent=scaffold53.g4.t1
scaffold53	AUGUSTUS	transcription_end_site	30630	30630	.	+	.	Parent=scaffold53.g4.t1
scaffold53	AUGUSTUS	gene	30686	32681	0.26	-	.	ID=scaffold53.g5
scaffold53	AUGUSTUS	transcript	30686	32681	0.26	-	.	ID=scaffold53.g5.t1;Parent=scaffold53.g5
scaffold53	AUGUSTUS	transcription_end_site	30686	30686	.	-	.	Parent=scaffold53.g5.t1
scaffold53	AUGUSTUS	exon	30686	30941	.	-	.	Parent=scaffold53.g5.t1
scaffold53	AUGUSTUS	stop_codon	30899	30901	.	-	0	Parent=scaffold53.g5.t1
scaffold53	AUGUSTUS	intron	30942	31037	1	-	.	Parent=scaffold53.g5.t1
scaffold53	AUGUSTUS	intron	31120	31209	1	-	.	Parent=scaffold53.g5.t1
scaffold53	AUGUSTUS	intron	31331	31449	1	-	.	Parent=scaffold53.g5.t1
scaffold53	AUGUSTUS	intron	31516	31604	1	-	.	Parent=scaffold53.g5.t1
scaffold53	AUGUSTUS	intron	31713	31798	1	-	.	Parent=scaffold53.g5.t1
scaffold53	AUGUSTUS	intron	31865	31947	1	-	.	Parent=scaffold53.g5.t1
scaffold53	AUGUSTUS	intron	31977	32063	1	-	.	Parent=scaffold53.g5.t1
scaffold53	AUGUSTUS	CDS	30899	30941	1	-	1	ID=scaffold53.g5.t1.cds;Parent=scaffold53.g5.t1
scaffold53	AUGUSTUS	CDS	31038	31119	1	-	2	ID=scaffold53.g5.t1.cds;Parent=scaffold53.g5.t1
scaffold53	AUGUSTUS	exon	31038	31119	.	-	.	Parent=scaffold53.g5.t1
scaffold53	AUGUSTUS	CDS	31210	31330	1	-	0	ID=scaffold53.g5.t1.cds;Parent=scaffold53.g5.t1
scaffold53	AUGUSTUS	exon	31210	31330	.	-	.	Parent=scaffold53.g5.t1
scaffold53	AUGUSTUS	CDS	31450	31515	1	-	0	ID=scaffold53.g5.t1.cds;Parent=scaffold53.g5.t1
scaffold53	AUGUSTUS	exon	31450	31515	.	-	.	Parent=scaffold53.g5.t1
scaffold53	AUGUSTUS	CDS	31605	31712	1	-	0	ID=scaffold53.g5.t1.cds;Parent=scaffold53.g5.t1
scaffold53	AUGUSTUS	exon	31605	31712	.	-	.	Parent=scaffold53.g5.t1
scaffold53	AUGUSTUS	CDS	31799	31864	1	-	0	ID=scaffold53.g5.t1.cds;Parent=scaffold53.g5.t1
scaffold53	AUGUSTUS	exon	31799	31864	.	-	.	Parent=scaffold53.g5.t1
scaffold53	AUGUSTUS	CDS	31948	31976	1	-	2	ID=scaffold53.g5.t1.cds;Parent=scaffold53.g5.t1
scaffold53	AUGUSTUS	exon	31948	31976	.	-	.	Parent=scaffold53.g5.t1
scaffold53	AUGUSTUS	CDS	32064	32187	1	-	0	ID=scaffold53.g5.t1.cds;Parent=scaffold53.g5.t1
scaffold53	AUGUSTUS	exon	32064	32187	.	-	.	Parent=scaffold53.g5.t1
scaffold53	AUGUSTUS	start_codon	32185	32187	.	-	0	Parent=scaffold53.g5.t1
scaffold53	AUGUSTUS	exon	32546	32681	.	-	.	Parent=scaffold53.g5.t1
scaffold53	AUGUSTUS	transcription_start_site	32681	32681	.	-	.	Parent=scaffold53.g5.t1
scaffold53	AUGUSTUS	gene	33182	37701	0.19	-	.	ID=scaffold53.g6
scaffold53	AUGUSTUS	transcript	33182	37701	0.19	-	.	ID=scaffold53.g6.t1;Parent=scaffold53.g6
scaffold53	AUGUSTUS	transcription_end_site	33182	33182	.	-	.	Parent=scaffold53.g6.t1
scaffold53	AUGUSTUS	exon	33182	33844	.	-	.	Parent=scaffold53.g6.t1
scaffold53	AUGUSTUS	stop_codon	33509	33511	.	-	0	Parent=scaffold53.g6.t1
scaffold53	AUGUSTUS	intron	33845	33917	1	-	.	Parent=scaffold53.g6.t1
scaffold53	AUGUSTUS	intron	34992	35083	1	-	.	Parent=scaffold53.g6.t1
scaffold53	AUGUSTUS	intron	35165	35246	1	-	.	Parent=scaffold53.g6.t1
scaffold53	AUGUSTUS	intron	35481	36140	1	-	.	Parent=scaffold53.g6.t1
scaffold53	AUGUSTUS	intron	36203	36326	1	-	.	Parent=scaffold53.g6.t1
scaffold53	AUGUSTUS	intron	36439	36539	1	-	.	Parent=scaffold53.g6.t1
scaffold53	AUGUSTUS	intron	36618	36700	0.46	-	.	Parent=scaffold53.g6.t1
scaffold53	AUGUSTUS	intron	36738	36889	0.46	-	.	Parent=scaffold53.g6.t1
scaffold53	AUGUSTUS	intron	36916	37085	0.96	-	.	Parent=scaffold53.g6.t1
scaffold53	AUGUSTUS	CDS	33509	33844	1	-	0	ID=scaffold53.g6.t1.cds;Parent=scaffold53.g6.t1
scaffold53	AUGUSTUS	CDS	33918	34991	1	-	0	ID=scaffold53.g6.t1.cds;Parent=scaffold53.g6.t1
scaffold53	AUGUSTUS	exon	33918	34991	.	-	.	Parent=scaffold53.g6.t1
scaffold53	AUGUSTUS	CDS	35084	35164	1	-	0	ID=scaffold53.g6.t1.cds;Parent=scaffold53.g6.t1
scaffold53	AUGUSTUS	exon	35084	35164	.	-	.	Parent=scaffold53.g6.t1
scaffold53	AUGUSTUS	CDS	35247	35480	1	-	0	ID=scaffold53.g6.t1.cds;Parent=scaffold53.g6.t1
scaffold53	AUGUSTUS	exon	35247	35480	.	-	.	Parent=scaffold53.g6.t1
scaffold53	AUGUSTUS	CDS	36141	36202	1	-	2	ID=scaffold53.g6.t1.cds;Parent=scaffold53.g6.t1
scaffold53	AUGUSTUS	exon	36141	36202	.	-	.	Parent=scaffold53.g6.t1
scaffold53	AUGUSTUS	CDS	36327	36438	1	-	0	ID=scaffold53.g6.t1.cds;Parent=scaffold53.g6.t1
scaffold53	AUGUSTUS	exon	36327	36438	.	-	.	Parent=scaffold53.g6.t1
scaffold53	AUGUSTUS	CDS	36540	36617	0.64	-	0	ID=scaffold53.g6.t1.cds;Parent=scaffold53.g6.t1
scaffold53	AUGUSTUS	exon	36540	36617	.	-	.	Parent=scaffold53.g6.t1
scaffold53	AUGUSTUS	CDS	36701	36737	0.46	-	1	ID=scaffold53.g6.t1.cds;Parent=scaffold53.g6.t1
scaffold53	AUGUSTUS	exon	36701	36737	.	-	.	Parent=scaffold53.g6.t1
scaffold53	AUGUSTUS	CDS	36890	36915	0.78	-	0	ID=scaffold53.g6.t1.cds;Parent=scaffold53.g6.t1
scaffold53	AUGUSTUS	exon	36890	36915	.	-	.	Parent=scaffold53.g6.t1
scaffold53	AUGUSTUS	CDS	37086	37133	0.78	-	0	ID=scaffold53.g6.t1.cds;Parent=scaffold53.g6.t1
scaffold53	AUGUSTUS	exon	37086	37701	.	-	.	Parent=scaffold53.g6.t1
scaffold53	AUGUSTUS	start_codon	37131	37133	.	-	0	Parent=scaffold53.g6.t1
scaffold53	AUGUSTUS	transcription_start_site	37701	37701	.	-	.	Parent=scaffold53.g6.t1
scaffold53	AUGUSTUS	gene	38237	40461	0.13	-	.	ID=scaffold53.g7
scaffold53	AUGUSTUS	transcript	38237	40461	0.13	-	.	ID=scaffold53.g7.t1;Parent=scaffold53.g7
scaffold53	AUGUSTUS	transcription_end_site	38237	38237	.	-	.	Parent=scaffold53.g7.t1
scaffold53	AUGUSTUS	exon	38237	38565	.	-	.	Parent=scaffold53.g7.t1
scaffold53	AUGUSTUS	stop_codon	38409	38411	.	-	0	Parent=scaffold53.g7.t1
scaffold53	AUGUSTUS	intron	38566	38646	1	-	.	Parent=scaffold53.g7.t1
scaffold53	AUGUSTUS	intron	38799	38921	1	-	.	Parent=scaffold53.g7.t1
scaffold53	AUGUSTUS	intron	39328	39725	1	-	.	Parent=scaffold53.g7.t1
scaffold53	AUGUSTUS	intron	39843	39985	1	-	.	Parent=scaffold53.g7.t1
scaffold53	AUGUSTUS	intron	40049	40187	1	-	.	Parent=scaffold53.g7.t1
scaffold53	AUGUSTUS	CDS	38409	38565	1	-	1	ID=scaffold53.g7.t1.cds;Parent=scaffold53.g7.t1
scaffold53	AUGUSTUS	CDS	38647	38798	1	-	0	ID=scaffold53.g7.t1.cds;Parent=scaffold53.g7.t1
scaffold53	AUGUSTUS	exon	38647	38798	.	-	.	Parent=scaffold53.g7.t1
scaffold53	AUGUSTUS	CDS	38922	39327	1	-	1	ID=scaffold53.g7.t1.cds;Parent=scaffold53.g7.t1
scaffold53	AUGUSTUS	exon	38922	39327	.	-	.	Parent=scaffold53.g7.t1
scaffold53	AUGUSTUS	CDS	39726	39842	1	-	1	ID=scaffold53.g7.t1.cds;Parent=scaffold53.g7.t1
scaffold53	AUGUSTUS	exon	39726	39842	.	-	.	Parent=scaffold53.g7.t1
scaffold53	AUGUSTUS	CDS	39986	40048	1	-	1	ID=scaffold53.g7.t1.cds;Parent=scaffold53.g7.t1
scaffold53	AUGUSTUS	exon	39986	40048	.	-	.	Parent=scaffold53.g7.t1
scaffold53	AUGUSTUS	CDS	40188	40390	0.89	-	0	ID=scaffold53.g7.t1.cds;Parent=scaffold53.g7.t1
scaffold53	AUGUSTUS	exon	40188	40461	.	-	.	Parent=scaffold53.g7.t1
scaffold53	AUGUSTUS	start_codon	40388	40390	.	-	0	Parent=scaffold53.g7.t1
scaffold53	AUGUSTUS	transcription_start_site	40461	40461	.	-	.	Parent=scaffold53.g7.t1
scaffold53	AUGUSTUS	gene	45054	46661	0.11	-	.	ID=scaffold53.g8
scaffold53	AUGUSTUS	transcript	45054	46661	0.11	-	.	ID=scaffold53.g8.t1;Parent=scaffold53.g8
scaffold53	AUGUSTUS	transcription_end_site	45054	45054	.	-	.	Parent=scaffold53.g8.t1
scaffold53	AUGUSTUS	exon	45054	45314	.	-	.	Parent=scaffold53.g8.t1
scaffold53	AUGUSTUS	stop_codon	45258	45260	.	-	0	Parent=scaffold53.g8.t1
scaffold53	AUGUSTUS	intron	45315	45400	0.42	-	.	Parent=scaffold53.g8.t1
scaffold53	AUGUSTUS	intron	45710	45798	1	-	.	Parent=scaffold53.g8.t1
scaffold53	AUGUSTUS	intron	45901	46130	0.92	-	.	Parent=scaffold53.g8.t1
scaffold53	AUGUSTUS	CDS	45258	45314	0.44	-	0	ID=scaffold53.g8.t1.cds;Parent=scaffold53.g8.t1
scaffold53	AUGUSTUS	CDS	45401	45709	0.46	-	0	ID=scaffold53.g8.t1.cds;Parent=scaffold53.g8.t1
scaffold53	AUGUSTUS	exon	45401	45709	.	-	.	Parent=scaffold53.g8.t1
scaffold53	AUGUSTUS	CDS	45799	45900	1	-	0	ID=scaffold53.g8.t1.cds;Parent=scaffold53.g8.t1
scaffold53	AUGUSTUS	exon	45799	45900	.	-	.	Parent=scaffold53.g8.t1
scaffold53	AUGUSTUS	CDS	46131	46544	0.92	-	0	ID=scaffold53.g8.t1.cds;Parent=scaffold53.g8.t1
scaffold53	AUGUSTUS	exon	46131	46661	.	-	.	Parent=scaffold53.g8.t1
scaffold53	AUGUSTUS	start_codon	46542	46544	.	-	0	Parent=scaffold53.g8.t1
scaffold53	AUGUSTUS	transcription_start_site	46661	46661	.	-	.	Parent=scaffold53.g8.t1
scaffold53	AUGUSTUS	gene	46764	49041	0.06	-	.	ID=scaffold53.g9
scaffold53	AUGUSTUS	transcript	46764	49041	0.06	-	.	ID=scaffold53.g9.t1;Parent=scaffold53.g9
scaffold53	AUGUSTUS	transcription_end_site	46764	46764	.	-	.	Parent=scaffold53.g9.t1
scaffold53	AUGUSTUS	exon	46764	47737	.	-	.	Parent=scaffold53.g9.t1
scaffold53	AUGUSTUS	stop_codon	47460	47462	.	-	0	Parent=scaffold53.g9.t1
scaffold53	AUGUSTUS	intron	47738	47829	1	-	.	Parent=scaffold53.g9.t1
scaffold53	AUGUSTUS	intron	48608	48690	1	-	.	Parent=scaffold53.g9.t1
scaffold53	AUGUSTUS	CDS	47460	47737	1	-	2	ID=scaffold53.g9.t1.cds;Parent=scaffold53.g9.t1
scaffold53	AUGUSTUS	CDS	47830	48607	1	-	0	ID=scaffold53.g9.t1.cds;Parent=scaffold53.g9.t1
scaffold53	AUGUSTUS	exon	47830	48607	.	-	.	Parent=scaffold53.g9.t1
scaffold53	AUGUSTUS	CDS	48691	48921	1	-	0	ID=scaffold53.g9.t1.cds;Parent=scaffold53.g9.t1
scaffold53	AUGUSTUS	exon	48691	49041	.	-	.	Parent=scaffold53.g9.t1
scaffold53	AUGUSTUS	start_codon	48919	48921	.	-	0	Parent=scaffold53.g9.t1
scaffold53	AUGUSTUS	transcription_start_site	49041	49041	.	-	.	Parent=scaffold53.g9.t1
scaffold53	AUGUSTUS	gene	49810	50941	0.83	-	.	ID=scaffold53.g10
scaffold53	AUGUSTUS	transcript	49810	50941	0.83	-	.	ID=scaffold53.g10.t1;Parent=scaffold53.g10
scaffold53	AUGUSTUS	transcription_end_site	49810	49810	.	-	.	Parent=scaffold53.g10.t1
scaffold53	AUGUSTUS	exon	49810	50092	.	-	.	Parent=scaffold53.g10.t1
scaffold53	AUGUSTUS	stop_codon	50039	50041	.	-	0	Parent=scaffold53.g10.t1
scaffold53	AUGUSTUS	intron	50093	50169	1	-	.	Parent=scaffold53.g10.t1
scaffold53	AUGUSTUS	intron	50383	50639	1	-	.	Parent=scaffold53.g10.t1
scaffold53	AUGUSTUS	CDS	50039	50092	1	-	0	ID=scaffold53.g10.t1.cds;Parent=scaffold53.g10.t1
scaffold53	AUGUSTUS	CDS	50170	50382	1	-	0	ID=scaffold53.g10.t1.cds;Parent=scaffold53.g10.t1
scaffold53	AUGUSTUS	exon	50170	50382	.	-	.	Parent=scaffold53.g10.t1
scaffold53	AUGUSTUS	CDS	50640	50711	1	-	0	ID=scaffold53.g10.t1.cds;Parent=scaffold53.g10.t1
scaffold53	AUGUSTUS	exon	50640	50720	.	-	.	Parent=scaffold53.g10.t1
scaffold53	AUGUSTUS	start_codon	50709	50711	.	-	0	Parent=scaffold53.g10.t1
scaffold53	AUGUSTUS	exon	50821	50941	.	-	.	Parent=scaffold53.g10.t1
scaffold53	AUGUSTUS	transcription_start_site	50941	50941	.	-	.	Parent=scaffold53.g10.t1
scaffold53	AUGUSTUS	gene	51686	54503	0.42	+	.	ID=scaffold53.g11
scaffold53	AUGUSTUS	transcript	51686	54503	0.42	+	.	ID=scaffold53.g11.t1;Parent=scaffold53.g11
scaffold53	AUGUSTUS	transcription_start_site	51686	51686	.	+	.	Parent=scaffold53.g11.t1
scaffold53	AUGUSTUS	exon	51686	52099	.	+	.	Parent=scaffold53.g11.t1
scaffold53	AUGUSTUS	start_codon	51992	51994	.	+	0	Parent=scaffold53.g11.t1
scaffold53	AUGUSTUS	intron	52100	52186	1	+	.	Parent=scaffold53.g11.t1
scaffold53	AUGUSTUS	intron	52484	52690	1	+	.	Parent=scaffold53.g11.t1
scaffold53	AUGUSTUS	intron	52937	53236	1	+	.	Parent=scaffold53.g11.t1
scaffold53	AUGUSTUS	intron	53378	53455	1	+	.	Parent=scaffold53.g11.t1
scaffold53	AUGUSTUS	CDS	51992	52099	1	+	0	ID=scaffold53.g11.t1.cds;Parent=scaffold53.g11.t1
scaffold53	AUGUSTUS	CDS	52187	52483	1	+	0	ID=scaffold53.g11.t1.cds;Parent=scaffold53.g11.t1
scaffold53	AUGUSTUS	exon	52187	52483	.	+	.	Parent=scaffold53.g11.t1
scaffold53	AUGUSTUS	CDS	52691	52936	1	+	0	ID=scaffold53.g11.t1.cds;Parent=scaffold53.g11.t1
scaffold53	AUGUSTUS	exon	52691	52936	.	+	.	Parent=scaffold53.g11.t1
scaffold53	AUGUSTUS	CDS	53237	53377	1	+	0	ID=scaffold53.g11.t1.cds;Parent=scaffold53.g11.t1
scaffold53	AUGUSTUS	exon	53237	53377	.	+	.	Parent=scaffold53.g11.t1
scaffold53	AUGUSTUS	CDS	53456	54247	1	+	0	ID=scaffold53.g11.t1.cds;Parent=scaffold53.g11.t1
scaffold53	AUGUSTUS	exon	53456	54503	.	+	.	Parent=scaffold53.g11.t1
scaffold53	AUGUSTUS	stop_codon	54245	54247	.	+	0	Parent=scaffold53.g11.t1
scaffold53	AUGUSTUS	transcription_end_site	54503	54503	.	+	.	Parent=scaffold53.g11.t1
scaffold53	AUGUSTUS	gene	56000	57981	0.33	-	.	ID=scaffold53.g12
scaffold53	AUGUSTUS	transcript	56000	57981	0.33	-	.	ID=scaffold53.g12.t1;Parent=scaffold53.g12
scaffold53	AUGUSTUS	transcription_end_site	56000	56000	.	-	.	Parent=scaffold53.g12.t1
scaffold53	AUGUSTUS	exon	56000	57981	.	-	.	Parent=scaffold53.g12.t1
scaffold53	AUGUSTUS	stop_codon	56242	56244	.	-	0	Parent=scaffold53.g12.t1
scaffold53	AUGUSTUS	CDS	56242	57828	0.6	-	0	ID=scaffold53.g12.t1.cds;Parent=scaffold53.g12.t1
scaffold53	AUGUSTUS	start_codon	57826	57828	.	-	0	Parent=scaffold53.g12.t1
scaffold53	AUGUSTUS	transcription_start_site	57981	57981	.	-	.	Parent=scaffold53.g12.t1
scaffold53	AUGUSTUS	gene	60643	62901	0.06	-	.	ID=scaffold53.g13
scaffold53	AUGUSTUS	transcript	60643	62901	0.06	-	.	ID=scaffold53.g13.t1;Parent=scaffold53.g13
scaffold53	AUGUSTUS	transcription_end_site	60643	60643	.	-	.	Parent=scaffold53.g13.t1
scaffold53	AUGUSTUS	exon	60643	60791	.	-	.	Parent=scaffold53.g13.t1
scaffold53	AUGUSTUS	stop_codon	60747	60749	.	-	0	Parent=scaffold53.g13.t1
scaffold53	AUGUSTUS	intron	60792	60891	1	-	.	Parent=scaffold53.g13.t1
scaffold53	AUGUSTUS	intron	60967	62288	0.84	-	.	Parent=scaffold53.g13.t1
scaffold53	AUGUSTUS	CDS	60747	60791	1	-	0	ID=scaffold53.g13.t1.cds;Parent=scaffold53.g13.t1
scaffold53	AUGUSTUS	CDS	60892	60966	1	-	0	ID=scaffold53.g13.t1.cds;Parent=scaffold53.g13.t1
scaffold53	AUGUSTUS	exon	60892	60966	.	-	.	Parent=scaffold53.g13.t1
scaffold53	AUGUSTUS	CDS	62289	62669	0.81	-	0	ID=scaffold53.g13.t1.cds;Parent=scaffold53.g13.t1
scaffold53	AUGUSTUS	exon	62289	62901	.	-	.	Parent=scaffold53.g13.t1
scaffold53	AUGUSTUS	start_codon	62667	62669	.	-	0	Parent=scaffold53.g13.t1
scaffold53	AUGUSTUS	transcription_start_site	62901	62901	.	-	.	Parent=scaffold53.g13.t1
scaffold53	AUGUSTUS	gene	63032	66491	0.19	-	.	ID=scaffold53.g14
scaffold53	AUGUSTUS	transcript	63032	66491	0.19	-	.	ID=scaffold53.g14.t1;Parent=scaffold53.g14
scaffold53	AUGUSTUS	transcription_end_site	63032	63032	.	-	.	Parent=scaffold53.g14.t1
scaffold53	AUGUSTUS	exon	63032	63332	.	-	.	Parent=scaffold53.g14.t1
scaffold53	AUGUSTUS	stop_codon	63255	63257	.	-	0	Parent=scaffold53.g14.t1
scaffold53	AUGUSTUS	intron	63333	63426	1	-	.	Parent=scaffold53.g14.t1
scaffold53	AUGUSTUS	intron	63514	63607	1	-	.	Parent=scaffold53.g14.t1
scaffold53	AUGUSTUS	intron	63665	63757	1	-	.	Parent=scaffold53.g14.t1
scaffold53	AUGUSTUS	intron	63875	63966	1	-	.	Parent=scaffold53.g14.t1
scaffold53	AUGUSTUS	intron	64075	64187	1	-	.	Parent=scaffold53.g14.t1
scaffold53	AUGUSTUS	intron	64314	64419	1	-	.	Parent=scaffold53.g14.t1
scaffold53	AUGUSTUS	intron	64510	64595	1	-	.	Parent=scaffold53.g14.t1
scaffold53	AUGUSTUS	intron	64722	64963	1	-	.	Parent=scaffold53.g14.t1
scaffold53	AUGUSTUS	intron	65018	65120	1	-	.	Parent=scaffold53.g14.t1
scaffold53	AUGUSTUS	intron	65202	65308	1	-	.	Parent=scaffold53.g14.t1
scaffold53	AUGUSTUS	intron	65417	65536	1	-	.	Parent=scaffold53.g14.t1
scaffold53	AUGUSTUS	intron	65609	65692	1	-	.	Parent=scaffold53.g14.t1
scaffold53	AUGUSTUS	intron	65756	66181	1	-	.	Parent=scaffold53.g14.t1
scaffold53	AUGUSTUS	CDS	63255	63332	1	-	0	ID=scaffold53.g14.t1.cds;Parent=scaffold53.g14.t1
scaffold53	AUGUSTUS	CDS	63427	63513	1	-	0	ID=scaffold53.g14.t1.cds;Parent=scaffold53.g14.t1
scaffold53	AUGUSTUS	exon	63427	63513	.	-	.	Parent=scaffold53.g14.t1
scaffold53	AUGUSTUS	CDS	63608	63664	1	-	0	ID=scaffold53.g14.t1.cds;Parent=scaffold53.g14.t1
scaffold53	AUGUSTUS	exon	63608	63664	.	-	.	Parent=scaffold53.g14.t1
scaffold53	AUGUSTUS	CDS	63758	63874	1	-	0	ID=scaffold53.g14.t1.cds;Parent=scaffold53.g14.t1
scaffold53	AUGUSTUS	exon	63758	63874	.	-	.	Parent=scaffold53.g14.t1
scaffold53	AUGUSTUS	CDS	63967	64074	1	-	0	ID=scaffold53.g14.t1.cds;Parent=scaffold53.g14.t1
scaffold53	AUGUSTUS	exon	63967	64074	.	-	.	Parent=scaffold53.g14.t1
scaffold53	AUGUSTUS	CDS	64188	64313	1	-	0	ID=scaffold53.g14.t1.cds;Parent=scaffold53.g14.t1
scaffold53	AUGUSTUS	exon	64188	64313	.	-	.	Parent=scaffold53.g14.t1
scaffold53	AUGUSTUS	CDS	64420	64509	1	-	0	ID=scaffold53.g14.t1.cds;Parent=scaffold53.g14.t1
scaffold53	AUGUSTUS	exon	64420	64509	.	-	.	Parent=scaffold53.g14.t1
scaffold53	AUGUSTUS	CDS	64596	64721	1	-	0	ID=scaffold53.g14.t1.cds;Parent=scaffold53.g14.t1
scaffold53	AUGUSTUS	exon	64596	64721	.	-	.	Parent=scaffold53.g14.t1
scaffold53	AUGUSTUS	CDS	64964	65017	1	-	0	ID=scaffold53.g14.t1.cds;Parent=scaffold53.g14.t1
scaffold53	AUGUSTUS	exon	64964	65017	.	-	.	Parent=scaffold53.g14.t1
scaffold53	AUGUSTUS	CDS	65121	65201	1	-	0	ID=scaffold53.g14.t1.cds;Parent=scaffold53.g14.t1
scaffold53	AUGUSTUS	exon	65121	65201	.	-	.	Parent=scaffold53.g14.t1
scaffold53	AUGUSTUS	CDS	65309	65416	1	-	0	ID=scaffold53.g14.t1.cds;Parent=scaffold53.g14.t1
scaffold53	AUGUSTUS	exon	65309	65416	.	-	.	Parent=scaffold53.g14.t1
scaffold53	AUGUSTUS	CDS	65537	65608	1	-	0	ID=scaffold53.g14.t1.cds;Parent=scaffold53.g14.t1
scaffold53	AUGUSTUS	exon	65537	65608	.	-	.	Parent=scaffold53.g14.t1
scaffold53	AUGUSTUS	CDS	65693	65755	1	-	0	ID=scaffold53.g14.t1.cds;Parent=scaffold53.g14.t1
scaffold53	AUGUSTUS	exon	65693	65755	.	-	.	Parent=scaffold53.g14.t1
scaffold53	AUGUSTUS	CDS	66182	66370	1	-	0	ID=scaffold53.g14.t1.cds;Parent=scaffold53.g14.t1
scaffold53	AUGUSTUS	exon	66182	66491	.	-	.	Parent=scaffold53.g14.t1
scaffold53	AUGUSTUS	start_codon	66368	66370	.	-	0	Parent=scaffold53.g14.t1
scaffold53	AUGUSTUS	transcription_start_site	66491	66491	.	-	.	Parent=scaffold53.g14.t1
scaffold53	AUGUSTUS	gene	68761	71031	0.12	-	.	ID=scaffold53.g15
scaffold53	AUGUSTUS	transcript	68761	71031	0.12	-	.	ID=scaffold53.g15.t1;Parent=scaffold53.g15
scaffold53	AUGUSTUS	transcription_end_site	68761	68761	.	-	.	Parent=scaffold53.g15.t1
scaffold53	AUGUSTUS	exon	68761	69142	.	-	.	Parent=scaffold53.g15.t1
scaffold53	AUGUSTUS	stop_codon	68972	68974	.	-	0	Parent=scaffold53.g15.t1
scaffold53	AUGUSTUS	intron	69143	69696	1	-	.	Parent=scaffold53.g15.t1
scaffold53	AUGUSTUS	intron	69826	69897	1	-	.	Parent=scaffold53.g15.t1
scaffold53	AUGUSTUS	intron	70579	70798	1	-	.	Parent=scaffold53.g15.t1
scaffold53	AUGUSTUS	CDS	68972	69142	1	-	0	ID=scaffold53.g15.t1.cds;Parent=scaffold53.g15.t1
scaffold53	AUGUSTUS	CDS	69697	69825	1	-	0	ID=scaffold53.g15.t1.cds;Parent=scaffold53.g15.t1
scaffold53	AUGUSTUS	exon	69697	69825	.	-	.	Parent=scaffold53.g15.t1
scaffold53	AUGUSTUS	CDS	69898	70578	1	-	0	ID=scaffold53.g15.t1.cds;Parent=scaffold53.g15.t1
scaffold53	AUGUSTUS	exon	69898	70578	.	-	.	Parent=scaffold53.g15.t1
scaffold53	AUGUSTUS	CDS	70799	70855	1	-	0	ID=scaffold53.g15.t1.cds;Parent=scaffold53.g15.t1
scaffold53	AUGUSTUS	exon	70799	71031	.	-	.	Parent=scaffold53.g15.t1
scaffold53	AUGUSTUS	start_codon	70853	70855	.	-	0	Parent=scaffold53.g15.t1
scaffold53	AUGUSTUS	transcription_start_site	71031	71031	.	-	.	Parent=scaffold53.g15.t1
scaffold53	AUGUSTUS	gene	71346	72910	0.34	+	.	ID=scaffold53.g16
scaffold53	AUGUSTUS	transcript	71346	72910	0.34	+	.	ID=scaffold53.g16.t1;Parent=scaffold53.g16
scaffold53	AUGUSTUS	transcription_start_site	71346	71346	.	+	.	Parent=scaffold53.g16.t1
scaffold53	AUGUSTUS	exon	71346	71526	.	+	.	Parent=scaffold53.g16.t1
scaffold53	AUGUSTUS	start_codon	71440	71442	.	+	0	Parent=scaffold53.g16.t1
scaffold53	AUGUSTUS	intron	71527	71770	1	+	.	Parent=scaffold53.g16.t1
scaffold53	AUGUSTUS	intron	71873	71942	1	+	.	Parent=scaffold53.g16.t1
scaffold53	AUGUSTUS	intron	72020	72142	1	+	.	Parent=scaffold53.g16.t1
scaffold53	AUGUSTUS	intron	72252	72343	1	+	.	Parent=scaffold53.g16.t1
scaffold53	AUGUSTUS	intron	72597	72677	1	+	.	Parent=scaffold53.g16.t1
scaffold53	AUGUSTUS	CDS	71440	71526	0.96	+	0	ID=scaffold53.g16.t1.cds;Parent=scaffold53.g16.t1
scaffold53	AUGUSTUS	CDS	71771	71872	1	+	0	ID=scaffold53.g16.t1.cds;Parent=scaffold53.g16.t1
scaffold53	AUGUSTUS	exon	71771	71872	.	+	.	Parent=scaffold53.g16.t1
scaffold53	AUGUSTUS	CDS	71943	72019	1	+	0	ID=scaffold53.g16.t1.cds;Parent=scaffold53.g16.t1
scaffold53	AUGUSTUS	exon	71943	72019	.	+	.	Parent=scaffold53.g16.t1
scaffold53	AUGUSTUS	CDS	72143	72251	1	+	1	ID=scaffold53.g16.t1.cds;Parent=scaffold53.g16.t1
scaffold53	AUGUSTUS	exon	72143	72251	.	+	.	Parent=scaffold53.g16.t1
scaffold53	AUGUSTUS	CDS	72344	72596	1	+	0	ID=scaffold53.g16.t1.cds;Parent=scaffold53.g16.t1
scaffold53	AUGUSTUS	exon	72344	72596	.	+	.	Parent=scaffold53.g16.t1
scaffold53	AUGUSTUS	CDS	72678	72739	1	+	2	ID=scaffold53.g16.t1.cds;Parent=scaffold53.g16.t1
scaffold53	AUGUSTUS	exon	72678	72910	.	+	.	Parent=scaffold53.g16.t1
scaffold53	AUGUSTUS	stop_codon	72737	72739	.	+	0	Parent=scaffold53.g16.t1
scaffold53	AUGUSTUS	transcription_end_site	72910	72910	.	+	.	Parent=scaffold53.g16.t1
scaffold53	AUGUSTUS	gene	72935	73591	0.15	-	.	ID=scaffold53.g17
scaffold53	AUGUSTUS	transcript	72935	73591	0.15	-	.	ID=scaffold53.g17.t1;Parent=scaffold53.g17
scaffold53	AUGUSTUS	transcription_end_site	72935	72935	.	-	.	Parent=scaffold53.g17.t1
scaffold53	AUGUSTUS	exon	72935	73106	.	-	.	Parent=scaffold53.g17.t1
scaffold53	AUGUSTUS	stop_codon	72961	72963	.	-	0	Parent=scaffold53.g17.t1
scaffold53	AUGUSTUS	intron	73107	73193	1	-	.	Parent=scaffold53.g17.t1
scaffold53	AUGUSTUS	CDS	72961	73106	1	-	2	ID=scaffold53.g17.t1.cds;Parent=scaffold53.g17.t1
scaffold53	AUGUSTUS	CDS	73194	73299	1	-	0	ID=scaffold53.g17.t1.cds;Parent=scaffold53.g17.t1
scaffold53	AUGUSTUS	exon	73194	73311	.	-	.	Parent=scaffold53.g17.t1
scaffold53	AUGUSTUS	start_codon	73297	73299	.	-	0	Parent=scaffold53.g17.t1
scaffold53	AUGUSTUS	exon	73517	73591	.	-	.	Parent=scaffold53.g17.t1
scaffold53	AUGUSTUS	transcription_start_site	73591	73591	.	-	.	Parent=scaffold53.g17.t1
scaffold53	AUGUSTUS	gene	74436	76158	0.15	+	.	ID=scaffold53.g18
scaffold53	AUGUSTUS	transcript	74436	76158	0.15	+	.	ID=scaffold53.g18.t1;Parent=scaffold53.g18
scaffold53	AUGUSTUS	transcription_start_site	74436	74436	.	+	.	Parent=scaffold53.g18.t1
scaffold53	AUGUSTUS	exon	74436	76158	.	+	.	Parent=scaffold53.g18.t1
scaffold53	AUGUSTUS	start_codon	74489	74491	.	+	0	Parent=scaffold53.g18.t1
scaffold53	AUGUSTUS	CDS	74489	75412	0.46	+	0	ID=scaffold53.g18.t1.cds;Parent=scaffold53.g18.t1
scaffold53	AUGUSTUS	stop_codon	75410	75412	.	+	0	Parent=scaffold53.g18.t1
scaffold53	AUGUSTUS	transcription_end_site	76158	76158	.	+	.	Parent=scaffold53.g18.t1
scaffold53	AUGUSTUS	gene	81744	83851	0.13	-	.	ID=scaffold53.g19
scaffold53	AUGUSTUS	transcript	81744	83851	0.13	-	.	ID=scaffold53.g19.t1;Parent=scaffold53.g19
scaffold53	AUGUSTUS	transcription_end_site	81744	81744	.	-	.	Parent=scaffold53.g19.t1
scaffold53	AUGUSTUS	exon	81744	82548	.	-	.	Parent=scaffold53.g19.t1
scaffold53	AUGUSTUS	stop_codon	81922	81924	.	-	0	Parent=scaffold53.g19.t1
scaffold53	AUGUSTUS	intron	82549	82760	1	-	.	Parent=scaffold53.g19.t1
scaffold53	AUGUSTUS	CDS	81922	82548	1	-	0	ID=scaffold53.g19.t1.cds;Parent=scaffold53.g19.t1
scaffold53	AUGUSTUS	CDS	82761	83756	0.36	-	0	ID=scaffold53.g19.t1.cds;Parent=scaffold53.g19.t1
scaffold53	AUGUSTUS	exon	82761	83851	.	-	.	Parent=scaffold53.g19.t1
scaffold53	AUGUSTUS	start_codon	83754	83756	.	-	0	Parent=scaffold53.g19.t1
scaffold53	AUGUSTUS	transcription_start_site	83851	83851	.	-	.	Parent=scaffold53.g19.t1
scaffold53	AUGUSTUS	gene	85393	87031	0.19	-	.	ID=scaffold53.g20
scaffold53	AUGUSTUS	transcript	85393	87031	0.19	-	.	ID=scaffold53.g20.t1;Parent=scaffold53.g20
scaffold53	AUGUSTUS	transcription_end_site	85393	85393	.	-	.	Parent=scaffold53.g20.t1
scaffold53	AUGUSTUS	exon	85393	86032	.	-	.	Parent=scaffold53.g20.t1
scaffold53	AUGUSTUS	stop_codon	85585	85587	.	-	0	Parent=scaffold53.g20.t1
scaffold53	AUGUSTUS	intron	86033	86720	0.85	-	.	Parent=scaffold53.g20.t1
scaffold53	AUGUSTUS	CDS	85585	86032	0.93	-	1	ID=scaffold53.g20.t1.cds;Parent=scaffold53.g20.t1
scaffold53	AUGUSTUS	CDS	86721	86986	0.97	-	0	ID=scaffold53.g20.t1.cds;Parent=scaffold53.g20.t1
scaffold53	AUGUSTUS	exon	86721	87031	.	-	.	Parent=scaffold53.g20.t1
scaffold53	AUGUSTUS	start_codon	86984	86986	.	-	0	Parent=scaffold53.g20.t1
scaffold53	AUGUSTUS	transcription_start_site	87031	87031	.	-	.	Parent=scaffold53.g20.t1
scaffold53	AUGUSTUS	gene	87766	89403	0.22	+	.	ID=scaffold53.g21
scaffold53	AUGUSTUS	transcript	87766	89403	0.22	+	.	ID=scaffold53.g21.t1;Parent=scaffold53.g21
scaffold53	AUGUSTUS	transcription_start_site	87766	87766	.	+	.	Parent=scaffold53.g21.t1
scaffold53	AUGUSTUS	exon	87766	87965	.	+	.	Parent=scaffold53.g21.t1
scaffold53	AUGUSTUS	start_codon	87861	87863	.	+	0	Parent=scaffold53.g21.t1
scaffold53	AUGUSTUS	intron	87966	88056	1	+	.	Parent=scaffold53.g21.t1
scaffold53	AUGUSTUS	intron	88148	88288	1	+	.	Parent=scaffold53.g21.t1
scaffold53	AUGUSTUS	CDS	87861	87965	1	+	0	ID=scaffold53.g21.t1.cds;Parent=scaffold53.g21.t1
scaffold53	AUGUSTUS	CDS	88057	88147	1	+	0	ID=scaffold53.g21.t1.cds;Parent=scaffold53.g21.t1
scaffold53	AUGUSTUS	exon	88057	88147	.	+	.	Parent=scaffold53.g21.t1
scaffold53	AUGUSTUS	CDS	88289	88413	1	+	2	ID=scaffold53.g21.t1.cds;Parent=scaffold53.g21.t1
scaffold53	AUGUSTUS	exon	88289	89403	.	+	.	Parent=scaffold53.g21.t1
scaffold53	AUGUSTUS	stop_codon	88411	88413	.	+	0	Parent=scaffold53.g21.t1
scaffold53	AUGUSTUS	transcription_end_site	89403	89403	.	+	.	Parent=scaffold53.g21.t1
scaffold53	AUGUSTUS	gene	90196	94693	0.1	+	.	ID=scaffold53.g22
scaffold53	AUGUSTUS	transcript	90196	94693	0.1	+	.	ID=scaffold53.g22.t1;Parent=scaffold53.g22
scaffold53	AUGUSTUS	transcription_start_site	90196	90196	.	+	.	Parent=scaffold53.g22.t1
scaffold53	AUGUSTUS	exon	90196	90517	.	+	.	Parent=scaffold53.g22.t1
scaffold53	AUGUSTUS	exon	90627	90954	.	+	.	Parent=scaffold53.g22.t1
scaffold53	AUGUSTUS	start_codon	90634	90636	.	+	0	Parent=scaffold53.g22.t1
scaffold53	AUGUSTUS	intron	90955	91153	1	+	.	Parent=scaffold53.g22.t1
scaffold53	AUGUSTUS	intron	91386	91452	1	+	.	Parent=scaffold53.g22.t1
scaffold53	AUGUSTUS	intron	91818	91928	1	+	.	Parent=scaffold53.g22.t1
scaffold53	AUGUSTUS	intron	92056	92154	1	+	.	Parent=scaffold53.g22.t1
scaffold53	AUGUSTUS	intron	93166	93240	1	+	.	Parent=scaffold53.g22.t1
scaffold53	AUGUSTUS	intron	93960	94043	1	+	.	Parent=scaffold53.g22.t1
scaffold53	AUGUSTUS	CDS	90634	90954	1	+	0	ID=scaffold53.g22.t1.cds;Parent=scaffold53.g22.t1
scaffold53	AUGUSTUS	CDS	91154	91385	1	+	0	ID=scaffold53.g22.t1.cds;Parent=scaffold53.g22.t1
scaffold53	AUGUSTUS	exon	91154	91385	.	+	.	Parent=scaffold53.g22.t1
scaffold53	AUGUSTUS	CDS	91453	91817	1	+	2	ID=scaffold53.g22.t1.cds;Parent=scaffold53.g22.t1
scaffold53	AUGUSTUS	exon	91453	91817	.	+	.	Parent=scaffold53.g22.t1
scaffold53	AUGUSTUS	CDS	91929	92055	1	+	0	ID=scaffold53.g22.t1.cds;Parent=scaffold53.g22.t1
scaffold53	AUGUSTUS	exon	91929	92055	.	+	.	Parent=scaffold53.g22.t1
scaffold53	AUGUSTUS	CDS	92155	93165	1	+	2	ID=scaffold53.g22.t1.cds;Parent=scaffold53.g22.t1
scaffold53	AUGUSTUS	exon	92155	93165	.	+	.	Parent=scaffold53.g22.t1
scaffold53	AUGUSTUS	CDS	93241	93959	1	+	2	ID=scaffold53.g22.t1.cds;Parent=scaffold53.g22.t1
scaffold53	AUGUSTUS	exon	93241	93959	.	+	.	Parent=scaffold53.g22.t1
scaffold53	AUGUSTUS	CDS	94044	94436	1	+	0	ID=scaffold53.g22.t1.cds;Parent=scaffold53.g22.t1
scaffold53	AUGUSTUS	exon	94044	94693	.	+	.	Parent=scaffold53.g22.t1
scaffold53	AUGUSTUS	stop_codon	94434	94436	.	+	0	Parent=scaffold53.g22.t1
scaffold53	AUGUSTUS	transcription_end_site	94693	94693	.	+	.	Parent=scaffold53.g22.t1
scaffold53	AUGUSTUS	gene	94806	96310	0.12	+	.	ID=scaffold53.g23
scaffold53	AUGUSTUS	transcript	94806	96310	0.12	+	.	ID=scaffold53.g23.t1;Parent=scaffold53.g23
scaffold53	AUGUSTUS	transcription_start_site	94806	94806	.	+	.	Parent=scaffold53.g23.t1
scaffold53	AUGUSTUS	exon	94806	95042	.	+	.	Parent=scaffold53.g23.t1
scaffold53	AUGUSTUS	exon	95439	96310	.	+	.	Parent=scaffold53.g23.t1
scaffold53	AUGUSTUS	start_codon	95492	95494	.	+	0	Parent=scaffold53.g23.t1
scaffold53	AUGUSTUS	CDS	95492	96118	0.89	+	0	ID=scaffold53.g23.t1.cds;Parent=scaffold53.g23.t1
scaffold53	AUGUSTUS	stop_codon	96116	96118	.	+	0	Parent=scaffold53.g23.t1
scaffold53	AUGUSTUS	transcription_end_site	96310	96310	.	+	.	Parent=scaffold53.g23.t1
scaffold53	AUGUSTUS	gene	96366	98109	0.19	+	.	ID=scaffold53.g24
scaffold53	AUGUSTUS	transcript	96366	98109	0.19	+	.	ID=scaffold53.g24.t1;Parent=scaffold53.g24
scaffold53	AUGUSTUS	transcription_start_site	96366	96366	.	+	.	Parent=scaffold53.g24.t1
scaffold53	AUGUSTUS	exon	96366	96681	.	+	.	Parent=scaffold53.g24.t1
scaffold53	AUGUSTUS	start_codon	96496	96498	.	+	0	Parent=scaffold53.g24.t1
scaffold53	AUGUSTUS	intron	96682	97332	1	+	.	Parent=scaffold53.g24.t1
scaffold53	AUGUSTUS	intron	97482	97783	1	+	.	Parent=scaffold53.g24.t1
scaffold53	AUGUSTUS	CDS	96496	96681	0.94	+	0	ID=scaffold53.g24.t1.cds;Parent=scaffold53.g24.t1
scaffold53	AUGUSTUS	CDS	97333	97481	1	+	0	ID=scaffold53.g24.t1.cds;Parent=scaffold53.g24.t1
scaffold53	AUGUSTUS	exon	97333	97481	.	+	.	Parent=scaffold53.g24.t1
scaffold53	AUGUSTUS	CDS	97784	97922	1	+	1	ID=scaffold53.g24.t1.cds;Parent=scaffold53.g24.t1
scaffold53	AUGUSTUS	exon	97784	98109	.	+	.	Parent=scaffold53.g24.t1
scaffold53	AUGUSTUS	stop_codon	97920	97922	.	+	0	Parent=scaffold53.g24.t1
scaffold53	AUGUSTUS	transcription_end_site	98109	98109	.	+	.	Parent=scaffold53.g24.t1
scaffold53	AUGUSTUS	gene	98666	100843	0.11	+	.	ID=scaffold53.g25
scaffold53	AUGUSTUS	transcript	98666	100843	0.11	+	.	ID=scaffold53.g25.t1;Parent=scaffold53.g25
scaffold53	AUGUSTUS	transcription_start_site	98666	98666	.	+	.	Parent=scaffold53.g25.t1
scaffold53	AUGUSTUS	exon	98666	98931	.	+	.	Parent=scaffold53.g25.t1
scaffold53	AUGUSTUS	exon	99557	100843	.	+	.	Parent=scaffold53.g25.t1
scaffold53	AUGUSTUS	start_codon	99583	99585	.	+	0	Parent=scaffold53.g25.t1
scaffold53	AUGUSTUS	CDS	99583	100578	1	+	0	ID=scaffold53.g25.t1.cds;Parent=scaffold53.g25.t1
scaffold53	AUGUSTUS	stop_codon	100576	100578	.	+	0	Parent=scaffold53.g25.t1
scaffold53	AUGUSTUS	transcription_end_site	100843	100843	.	+	.	Parent=scaffold53.g25.t1
scaffold53	AUGUSTUS	gene	102871	105131	0.27	-	.	ID=scaffold53.g26
scaffold53	AUGUSTUS	transcript	102871	105131	0.27	-	.	ID=scaffold53.g26.t1;Parent=scaffold53.g26
scaffold53	AUGUSTUS	transcription_end_site	102871	102871	.	-	.	Parent=scaffold53.g26.t1
scaffold53	AUGUSTUS	exon	102871	103177	.	-	.	Parent=scaffold53.g26.t1
scaffold53	AUGUSTUS	exon	104376	105131	.	-	.	Parent=scaffold53.g26.t1
scaffold53	AUGUSTUS	stop_codon	104542	104544	.	-	0	Parent=scaffold53.g26.t1
scaffold53	AUGUSTUS	CDS	104542	105105	0.83	-	0	ID=scaffold53.g26.t1.cds;Parent=scaffold53.g26.t1
scaffold53	AUGUSTUS	start_codon	105103	105105	.	-	0	Parent=scaffold53.g26.t1
scaffold53	AUGUSTUS	transcription_start_site	105131	105131	.	-	.	Parent=scaffold53.g26.t1
scaffold53	AUGUSTUS	gene	109276	111645	0.05	+	.	ID=scaffold53.g27
scaffold53	AUGUSTUS	transcript	109276	111645	0.05	+	.	ID=scaffold53.g27.t1;Parent=scaffold53.g27
scaffold53	AUGUSTUS	transcription_start_site	109276	109276	.	+	.	Parent=scaffold53.g27.t1
scaffold53	AUGUSTUS	exon	109276	111645	.	+	.	Parent=scaffold53.g27.t1
scaffold53	AUGUSTUS	start_codon	109407	109409	.	+	0	Parent=scaffold53.g27.t1
scaffold53	AUGUSTUS	CDS	109407	111179	1	+	0	ID=scaffold53.g27.t1.cds;Parent=scaffold53.g27.t1
scaffold53	AUGUSTUS	stop_codon	111177	111179	.	+	0	Parent=scaffold53.g27.t1
scaffold53	AUGUSTUS	transcription_end_site	111645	111645	.	+	.	Parent=scaffold53.g27.t1
scaffold53	AUGUSTUS	gene	112066	113801	0.35	+	.	ID=scaffold53.g28
scaffold53	AUGUSTUS	transcript	112066	113801	0.35	+	.	ID=scaffold53.g28.t1;Parent=scaffold53.g28
scaffold53	AUGUSTUS	transcription_start_site	112066	112066	.	+	.	Parent=scaffold53.g28.t1
scaffold53	AUGUSTUS	exon	112066	113006	.	+	.	Parent=scaffold53.g28.t1
scaffold53	AUGUSTUS	start_codon	112101	112103	.	+	0	Parent=scaffold53.g28.t1
scaffold53	AUGUSTUS	intron	113007	113089	1	+	.	Parent=scaffold53.g28.t1
scaffold53	AUGUSTUS	CDS	112101	113006	1	+	0	ID=scaffold53.g28.t1.cds;Parent=scaffold53.g28.t1
scaffold53	AUGUSTUS	CDS	113090	113716	1	+	0	ID=scaffold53.g28.t1.cds;Parent=scaffold53.g28.t1
scaffold53	AUGUSTUS	exon	113090	113801	.	+	.	Parent=scaffold53.g28.t1
scaffold53	AUGUSTUS	stop_codon	113714	113716	.	+	0	Parent=scaffold53.g28.t1
scaffold53	AUGUSTUS	transcription_end_site	113801	113801	.	+	.	Parent=scaffold53.g28.t1
scaffold53	AUGUSTUS	gene	114016	115710	0.38	+	.	ID=scaffold53.g29
scaffold53	AUGUSTUS	transcript	114016	115710	0.38	+	.	ID=scaffold53.g29.t1;Parent=scaffold53.g29
scaffold53	AUGUSTUS	transcription_start_site	114016	114016	.	+	.	Parent=scaffold53.g29.t1
scaffold53	AUGUSTUS	exon	114016	114245	.	+	.	Parent=scaffold53.g29.t1
scaffold53	AUGUSTUS	start_codon	114111	114113	.	+	0	Parent=scaffold53.g29.t1
scaffold53	AUGUSTUS	intron	114246	114430	1	+	.	Parent=scaffold53.g29.t1
scaffold53	AUGUSTUS	CDS	114111	114245	1	+	0	ID=scaffold53.g29.t1.cds;Parent=scaffold53.g29.t1
scaffold53	AUGUSTUS	CDS	114431	115108	1	+	0	ID=scaffold53.g29.t1.cds;Parent=scaffold53.g29.t1
scaffold53	AUGUSTUS	exon	114431	115710	.	+	.	Parent=scaffold53.g29.t1
scaffold53	AUGUSTUS	stop_codon	115106	115108	.	+	0	Parent=scaffold53.g29.t1
scaffold53	AUGUSTUS	transcription_end_site	115710	115710	.	+	.	Parent=scaffold53.g29.t1
scaffold53	AUGUSTUS	gene	116856	118441	0.36	+	.	ID=scaffold53.g30
scaffold53	AUGUSTUS	transcript	116856	118441	0.36	+	.	ID=scaffold53.g30.t1;Parent=scaffold53.g30
scaffold53	AUGUSTUS	transcription_start_site	116856	116856	.	+	.	Parent=scaffold53.g30.t1
scaffold53	AUGUSTUS	exon	116856	118441	.	+	.	Parent=scaffold53.g30.t1
scaffold53	AUGUSTUS	start_codon	116885	116887	.	+	0	Parent=scaffold53.g30.t1
scaffold53	AUGUSTUS	CDS	116885	118339	1	+	0	ID=scaffold53.g30.t1.cds;Parent=scaffold53.g30.t1
scaffold53	AUGUSTUS	stop_codon	118337	118339	.	+	0	Parent=scaffold53.g30.t1
scaffold53	AUGUSTUS	transcription_end_site	118441	118441	.	+	.	Parent=scaffold53.g30.t1
scaffold53	AUGUSTUS	gene	119166	119821	0.53	+	.	ID=scaffold53.g31
scaffold53	AUGUSTUS	transcript	119166	119821	0.53	+	.	ID=scaffold53.g31.t1;Parent=scaffold53.g31
scaffold53	AUGUSTUS	transcription_start_site	119166	119166	.	+	.	Parent=scaffold53.g31.t1
scaffold53	AUGUSTUS	exon	119166	119821	.	+	.	Parent=scaffold53.g31.t1
scaffold53	AUGUSTUS	start_codon	119250	119252	.	+	0	Parent=scaffold53.g31.t1
scaffold53	AUGUSTUS	CDS	119250	119675	1	+	0	ID=scaffold53.g31.t1.cds;Parent=scaffold53.g31.t1
scaffold53	AUGUSTUS	stop_codon	119673	119675	.	+	0	Parent=scaffold53.g31.t1
scaffold53	AUGUSTUS	transcription_end_site	119821	119821	.	+	.	Parent=scaffold53.g31.t1
scaffold53	AUGUSTUS	gene	119936	120904	0.27	+	.	ID=scaffold53.g32
scaffold53	AUGUSTUS	transcript	119936	120904	0.27	+	.	ID=scaffold53.g32.t1;Parent=scaffold53.g32
scaffold53	AUGUSTUS	transcription_start_site	119936	119936	.	+	.	Parent=scaffold53.g32.t1
scaffold53	AUGUSTUS	exon	119936	120904	.	+	.	Parent=scaffold53.g32.t1
scaffold53	AUGUSTUS	start_codon	120042	120044	.	+	0	Parent=scaffold53.g32.t1
scaffold53	AUGUSTUS	CDS	120042	120767	1	+	0	ID=scaffold53.g32.t1.cds;Parent=scaffold53.g32.t1
scaffold53	AUGUSTUS	stop_codon	120765	120767	.	+	0	Parent=scaffold53.g32.t1
scaffold53	AUGUSTUS	transcription_end_site	120904	120904	.	+	.	Parent=scaffold53.g32.t1
scaffold53	AUGUSTUS	gene	120909	130551	0.25	-	.	ID=scaffold53.g33
scaffold53	AUGUSTUS	transcript	120909	130551	0.25	-	.	ID=scaffold53.g33.t1;Parent=scaffold53.g33
scaffold53	AUGUSTUS	transcription_end_site	120909	120909	.	-	.	Parent=scaffold53.g33.t1
scaffold53	AUGUSTUS	exon	120909	121227	.	-	.	Parent=scaffold53.g33.t1
scaffold53	AUGUSTUS	exon	121314	123322	.	-	.	Parent=scaffold53.g33.t1
scaffold53	AUGUSTUS	stop_codon	121403	121405	.	-	0	Parent=scaffold53.g33.t1
scaffold53	AUGUSTUS	intron	123323	123399	1	-	.	Parent=scaffold53.g33.t1
scaffold53	AUGUSTUS	intron	123491	123605	1	-	.	Parent=scaffold53.g33.t1
scaffold53	AUGUSTUS	intron	123719	123812	1	-	.	Parent=scaffold53.g33.t1
scaffold53	AUGUSTUS	intron	123945	124031	1	-	.	Parent=scaffold53.g33.t1
scaffold53	AUGUSTUS	intron	124216	124319	1	-	.	Parent=scaffold53.g33.t1
scaffold53	AUGUSTUS	intron	124454	124534	1	-	.	Parent=scaffold53.g33.t1
scaffold53	AUGUSTUS	intron	124640	124741	1	-	.	Parent=scaffold53.g33.t1
scaffold53	AUGUSTUS	intron	124868	124954	1	-	.	Parent=scaffold53.g33.t1
scaffold53	AUGUSTUS	intron	125048	125149	1	-	.	Parent=scaffold53.g33.t1
scaffold53	AUGUSTUS	intron	125477	125562	1	-	.	Parent=scaffold53.g33.t1
scaffold53	AUGUSTUS	intron	125665	125756	1	-	.	Parent=scaffold53.g33.t1
scaffold53	AUGUSTUS	intron	125820	125896	1	-	.	Parent=scaffold53.g33.t1
scaffold53	AUGUSTUS	intron	126411	126506	1	-	.	Parent=scaffold53.g33.t1
scaffold53	AUGUSTUS	intron	126662	126755	1	-	.	Parent=scaffold53.g33.t1
scaffold53	AUGUSTUS	intron	127275	127352	1	-	.	Parent=scaffold53.g33.t1
scaffold53	AUGUSTUS	intron	127395	127471	1	-	.	Parent=scaffold53.g33.t1
scaffold53	AUGUSTUS	intron	127604	127688	1	-	.	Parent=scaffold53.g33.t1
scaffold53	AUGUSTUS	intron	127757	127848	1	-	.	Parent=scaffold53.g33.t1
scaffold53	AUGUSTUS	intron	128134	128299	1	-	.	Parent=scaffold53.g33.t1
scaffold53	AUGUSTUS	intron	128373	128788	1	-	.	Parent=scaffold53.g33.t1
scaffold53	AUGUSTUS	intron	128882	129673	1	-	.	Parent=scaffold53.g33.t1
scaffold53	AUGUSTUS	intron	129736	129859	1	-	.	Parent=scaffold53.g33.t1
scaffold53	AUGUSTUS	CDS	121403	123322	0.96	-	0	ID=scaffold53.g33.t1.cds;Parent=scaffold53.g33.t1
scaffold53	AUGUSTUS	CDS	123400	123490	1	-	1	ID=scaffold53.g33.t1.cds;Parent=scaffold53.g33.t1
scaffold53	AUGUSTUS	exon	123400	123490	.	-	.	Parent=scaffold53.g33.t1
scaffold53	AUGUSTUS	CDS	123606	123718	1	-	0	ID=scaffold53.g33.t1.cds;Parent=scaffold53.g33.t1
scaffold53	AUGUSTUS	exon	123606	123718	.	-	.	Parent=scaffold53.g33.t1
scaffold53	AUGUSTUS	CDS	123813	123944	1	-	0	ID=scaffold53.g33.t1.cds;Parent=scaffold53.g33.t1
scaffold53	AUGUSTUS	exon	123813	123944	.	-	.	Parent=scaffold53.g33.t1
scaffold53	AUGUSTUS	CDS	124032	124215	1	-	1	ID=scaffold53.g33.t1.cds;Parent=scaffold53.g33.t1
scaffold53	AUGUSTUS	exon	124032	124215	.	-	.	Parent=scaffold53.g33.t1
scaffold53	AUGUSTUS	CDS	124320	124453	1	-	0	ID=scaffold53.g33.t1.cds;Parent=scaffold53.g33.t1
scaffold53	AUGUSTUS	exon	124320	124453	.	-	.	Parent=scaffold53.g33.t1
scaffold53	AUGUSTUS	CDS	124535	124639	1	-	0	ID=scaffold53.g33.t1.cds;Parent=scaffold53.g33.t1
scaffold53	AUGUSTUS	exon	124535	124639	.	-	.	Parent=scaffold53.g33.t1
scaffold53	AUGUSTUS	CDS	124742	124867	1	-	0	ID=scaffold53.g33.t1.cds;Parent=scaffold53.g33.t1
scaffold53	AUGUSTUS	exon	124742	124867	.	-	.	Parent=scaffold53.g33.t1
scaffold53	AUGUSTUS	CDS	124955	125047	1	-	0	ID=scaffold53.g33.t1.cds;Parent=scaffold53.g33.t1
scaffold53	AUGUSTUS	exon	124955	125047	.	-	.	Parent=scaffold53.g33.t1
scaffold53	AUGUSTUS	CDS	125150	125476	1	-	0	ID=scaffold53.g33.t1.cds;Parent=scaffold53.g33.t1
scaffold53	AUGUSTUS	exon	125150	125476	.	-	.	Parent=scaffold53.g33.t1
scaffold53	AUGUSTUS	CDS	125563	125664	1	-	0	ID=scaffold53.g33.t1.cds;Parent=scaffold53.g33.t1
scaffold53	AUGUSTUS	exon	125563	125664	.	-	.	Parent=scaffold53.g33.t1
scaffold53	AUGUSTUS	CDS	125757	125819	1	-	0	ID=scaffold53.g33.t1.cds;Parent=scaffold53.g33.t1
scaffold53	AUGUSTUS	exon	125757	125819	.	-	.	Parent=scaffold53.g33.t1
scaffold53	AUGUSTUS	CDS	125897	126410	1	-	1	ID=scaffold53.g33.t1.cds;Parent=scaffold53.g33.t1
scaffold53	AUGUSTUS	exon	125897	126410	.	-	.	Parent=scaffold53.g33.t1
scaffold53	AUGUSTUS	CDS	126507	126661	1	-	0	ID=scaffold53.g33.t1.cds;Parent=scaffold53.g33.t1
scaffold53	AUGUSTUS	exon	126507	126661	.	-	.	Parent=scaffold53.g33.t1
scaffold53	AUGUSTUS	CDS	126756	127274	1	-	0	ID=scaffold53.g33.t1.cds;Parent=scaffold53.g33.t1
scaffold53	AUGUSTUS	exon	126756	127274	.	-	.	Parent=scaffold53.g33.t1
scaffold53	AUGUSTUS	CDS	127353	127394	1	-	0	ID=scaffold53.g33.t1.cds;Parent=scaffold53.g33.t1
scaffold53	AUGUSTUS	exon	127353	127394	.	-	.	Parent=scaffold53.g33.t1
scaffold53	AUGUSTUS	CDS	127472	127603	1	-	0	ID=scaffold53.g33.t1.cds;Parent=scaffold53.g33.t1
scaffold53	AUGUSTUS	exon	127472	127603	.	-	.	Parent=scaffold53.g33.t1
scaffold53	AUGUSTUS	CDS	127689	127756	1	-	2	ID=scaffold53.g33.t1.cds;Parent=scaffold53.g33.t1
scaffold53	AUGUSTUS	exon	127689	127756	.	-	.	Parent=scaffold53.g33.t1
scaffold53	AUGUSTUS	CDS	127849	128133	1	-	2	ID=scaffold53.g33.t1.cds;Parent=scaffold53.g33.t1
scaffold53	AUGUSTUS	exon	127849	128133	.	-	.	Parent=scaffold53.g33.t1
scaffold53	AUGUSTUS	CDS	128300	128372	1	-	0	ID=scaffold53.g33.t1.cds;Parent=scaffold53.g33.t1
scaffold53	AUGUSTUS	exon	128300	128372	.	-	.	Parent=scaffold53.g33.t1
scaffold53	AUGUSTUS	CDS	128789	128881	1	-	0	ID=scaffold53.g33.t1.cds;Parent=scaffold53.g33.t1
scaffold53	AUGUSTUS	exon	128789	128881	.	-	.	Parent=scaffold53.g33.t1
scaffold53	AUGUSTUS	CDS	129674	129735	1	-	2	ID=scaffold53.g33.t1.cds;Parent=scaffold53.g33.t1
scaffold53	AUGUSTUS	exon	129674	129735	.	-	.	Parent=scaffold53.g33.t1
scaffold53	AUGUSTUS	CDS	129860	129920	1	-	0	ID=scaffold53.g33.t1.cds;Parent=scaffold53.g33.t1
scaffold53	AUGUSTUS	exon	129860	129970	.	-	.	Parent=scaffold53.g33.t1
scaffold53	AUGUSTUS	start_codon	129918	129920	.	-	0	Parent=scaffold53.g33.t1
scaffold53	AUGUSTUS	exon	130193	130551	.	-	.	Parent=scaffold53.g33.t1
scaffold53	AUGUSTUS	transcription_start_site	130551	130551	.	-	.	Parent=scaffold53.g33.t1
scaffold53	AUGUSTUS	gene	131621	135751	0.12	-	.	ID=scaffold53.g34
scaffold53	AUGUSTUS	transcript	131621	135751	0.12	-	.	ID=scaffold53.g34.t1;Parent=scaffold53.g34
scaffold53	AUGUSTUS	transcription_end_site	131621	131621	.	-	.	Parent=scaffold53.g34.t1
scaffold53	AUGUSTUS	exon	131621	132568	.	-	.	Parent=scaffold53.g34.t1
scaffold53	AUGUSTUS	stop_codon	132238	132240	.	-	0	Parent=scaffold53.g34.t1
scaffold53	AUGUSTUS	intron	132569	132647	1	-	.	Parent=scaffold53.g34.t1
scaffold53	AUGUSTUS	intron	133043	133126	1	-	.	Parent=scaffold53.g34.t1
scaffold53	AUGUSTUS	intron	133364	133464	1	-	.	Parent=scaffold53.g34.t1
scaffold53	AUGUSTUS	intron	133577	133734	1	-	.	Parent=scaffold53.g34.t1
scaffold53	AUGUSTUS	intron	134031	134112	1	-	.	Parent=scaffold53.g34.t1
scaffold53	AUGUSTUS	intron	134326	134405	1	-	.	Parent=scaffold53.g34.t1
scaffold53	AUGUSTUS	intron	134929	135011	1	-	.	Parent=scaffold53.g34.t1
scaffold53	AUGUSTUS	CDS	132238	132568	1	-	1	ID=scaffold53.g34.t1.cds;Parent=scaffold53.g34.t1
scaffold53	AUGUSTUS	CDS	132648	133042	1	-	0	ID=scaffold53.g34.t1.cds;Parent=scaffold53.g34.t1
scaffold53	AUGUSTUS	exon	132648	133042	.	-	.	Parent=scaffold53.g34.t1
scaffold53	AUGUSTUS	CDS	133127	133363	1	-	0	ID=scaffold53.g34.t1.cds;Parent=scaffold53.g34.t1
scaffold53	AUGUSTUS	exon	133127	133363	.	-	.	Parent=scaffold53.g34.t1
scaffold53	AUGUSTUS	CDS	133465	133576	1	-	1	ID=scaffold53.g34.t1.cds;Parent=scaffold53.g34.t1
scaffold53	AUGUSTUS	exon	133465	133576	.	-	.	Parent=scaffold53.g34.t1
scaffold53	AUGUSTUS	CDS	133735	134030	1	-	0	ID=scaffold53.g34.t1.cds;Parent=scaffold53.g34.t1
scaffold53	AUGUSTUS	exon	133735	134030	.	-	.	Parent=scaffold53.g34.t1
scaffold53	AUGUSTUS	CDS	134113	134325	1	-	0	ID=scaffold53.g34.t1.cds;Parent=scaffold53.g34.t1
scaffold53	AUGUSTUS	exon	134113	134325	.	-	.	Parent=scaffold53.g34.t1
scaffold53	AUGUSTUS	CDS	134406	134928	1	-	1	ID=scaffold53.g34.t1.cds;Parent=scaffold53.g34.t1
scaffold53	AUGUSTUS	exon	134406	134928	.	-	.	Parent=scaffold53.g34.t1
scaffold53	AUGUSTUS	CDS	135012	135040	1	-	0	ID=scaffold53.g34.t1.cds;Parent=scaffold53.g34.t1
scaffold53	AUGUSTUS	exon	135012	135093	.	-	.	Parent=scaffold53.g34.t1
scaffold53	AUGUSTUS	start_codon	135038	135040	.	-	0	Parent=scaffold53.g34.t1
scaffold53	AUGUSTUS	exon	135532	135751	.	-	.	Parent=scaffold53.g34.t1
scaffold53	AUGUSTUS	transcription_start_site	135751	135751	.	-	.	Parent=scaffold53.g34.t1
scaffold53	AUGUSTUS	gene	135916	138003	0.48	+	.	ID=scaffold53.g35
scaffold53	AUGUSTUS	transcript	135916	138003	0.48	+	.	ID=scaffold53.g35.t1;Parent=scaffold53.g35
scaffold53	AUGUSTUS	transcription_start_site	135916	135916	.	+	.	Parent=scaffold53.g35.t1
scaffold53	AUGUSTUS	exon	135916	136058	.	+	.	Parent=scaffold53.g35.t1
scaffold53	AUGUSTUS	exon	136491	136640	.	+	.	Parent=scaffold53.g35.t1
scaffold53	AUGUSTUS	start_codon	136556	136558	.	+	0	Parent=scaffold53.g35.t1
scaffold53	AUGUSTUS	intron	136641	136758	1	+	.	Parent=scaffold53.g35.t1
scaffold53	AUGUSTUS	intron	137583	137671	1	+	.	Parent=scaffold53.g35.t1
scaffold53	AUGUSTUS	CDS	136556	136640	1	+	0	ID=scaffold53.g35.t1.cds;Parent=scaffold53.g35.t1
scaffold53	AUGUSTUS	CDS	136759	137582	1	+	2	ID=scaffold53.g35.t1.cds;Parent=scaffold53.g35.t1
scaffold53	AUGUSTUS	exon	136759	137582	.	+	.	Parent=scaffold53.g35.t1
scaffold53	AUGUSTUS	CDS	137672	137794	1	+	0	ID=scaffold53.g35.t1.cds;Parent=scaffold53.g35.t1
scaffold53	AUGUSTUS	exon	137672	138003	.	+	.	Parent=scaffold53.g35.t1
scaffold53	AUGUSTUS	stop_codon	137792	137794	.	+	0	Parent=scaffold53.g35.t1
scaffold53	AUGUSTUS	transcription_end_site	138003	138003	.	+	.	Parent=scaffold53.g35.t1
scaffold53	AUGUSTUS	gene	138246	140055	0.08	+	.	ID=scaffold53.g36
scaffold53	AUGUSTUS	transcript	138246	140055	0.08	+	.	ID=scaffold53.g36.t1;Parent=scaffold53.g36
scaffold53	AUGUSTUS	transcription_start_site	138246	138246	.	+	.	Parent=scaffold53.g36.t1
scaffold53	AUGUSTUS	exon	138246	138365	.	+	.	Parent=scaffold53.g36.t1
scaffold53	AUGUSTUS	start_codon	138334	138336	.	+	0	Parent=scaffold53.g36.t1
scaffold53	AUGUSTUS	intron	138366	138420	1	+	.	Parent=scaffold53.g36.t1
scaffold53	AUGUSTUS	intron	138603	138686	1	+	.	Parent=scaffold53.g36.t1
scaffold53	AUGUSTUS	intron	138939	139026	1	+	.	Parent=scaffold53.g36.t1
scaffold53	AUGUSTUS	intron	139170	139311	1	+	.	Parent=scaffold53.g36.t1
scaffold53	AUGUSTUS	CDS	138334	138365	0.77	+	0	ID=scaffold53.g36.t1.cds;Parent=scaffold53.g36.t1
scaffold53	AUGUSTUS	CDS	138421	138602	1	+	1	ID=scaffold53.g36.t1.cds;Parent=scaffold53.g36.t1
scaffold53	AUGUSTUS	exon	138421	138602	.	+	.	Parent=scaffold53.g36.t1
scaffold53	AUGUSTUS	CDS	138687	138938	1	+	2	ID=scaffold53.g36.t1.cds;Parent=scaffold53.g36.t1
scaffold53	AUGUSTUS	exon	138687	138938	.	+	.	Parent=scaffold53.g36.t1
scaffold53	AUGUSTUS	CDS	139027	139169	1	+	2	ID=scaffold53.g36.t1.cds;Parent=scaffold53.g36.t1
scaffold53	AUGUSTUS	exon	139027	139169	.	+	.	Parent=scaffold53.g36.t1
scaffold53	AUGUSTUS	CDS	139312	139392	1	+	0	ID=scaffold53.g36.t1.cds;Parent=scaffold53.g36.t1
scaffold53	AUGUSTUS	exon	139312	140055	.	+	.	Parent=scaffold53.g36.t1
scaffold53	AUGUSTUS	stop_codon	139390	139392	.	+	0	Parent=scaffold53.g36.t1
scaffold53	AUGUSTUS	transcription_end_site	140055	140055	.	+	.	Parent=scaffold53.g36.t1
scaffold53	AUGUSTUS	gene	141586	143080	0.05	+	.	ID=scaffold53.g37
scaffold53	AUGUSTUS	transcript	141586	143080	0.05	+	.	ID=scaffold53.g37.t1;Parent=scaffold53.g37
scaffold53	AUGUSTUS	transcription_start_site	141586	141586	.	+	.	Parent=scaffold53.g37.t1
scaffold53	AUGUSTUS	exon	141586	142107	.	+	.	Parent=scaffold53.g37.t1
scaffold53	AUGUSTUS	start_codon	141964	141966	.	+	0	Parent=scaffold53.g37.t1
scaffold53	AUGUSTUS	intron	142108	142249	1	+	.	Parent=scaffold53.g37.t1
scaffold53	AUGUSTUS	intron	142466	142536	1	+	.	Parent=scaffold53.g37.t1
scaffold53	AUGUSTUS	CDS	141964	142107	0.96	+	0	ID=scaffold53.g37.t1.cds;Parent=scaffold53.g37.t1
scaffold53	AUGUSTUS	CDS	142250	142465	1	+	0	ID=scaffold53.g37.t1.cds;Parent=scaffold53.g37.t1
scaffold53	AUGUSTUS	exon	142250	142465	.	+	.	Parent=scaffold53.g37.t1
scaffold53	AUGUSTUS	CDS	142537	142740	1	+	0	ID=scaffold53.g37.t1.cds;Parent=scaffold53.g37.t1
scaffold53	AUGUSTUS	exon	142537	143080	.	+	.	Parent=scaffold53.g37.t1
scaffold53	AUGUSTUS	stop_codon	142738	142740	.	+	0	Parent=scaffold53.g37.t1
scaffold53	AUGUSTUS	transcription_end_site	143080	143080	.	+	.	Parent=scaffold53.g37.t1
scaffold53	AUGUSTUS	gene	143296	145733	0.15	+	.	ID=scaffold53.g38
scaffold53	AUGUSTUS	transcript	143296	145733	0.15	+	.	ID=scaffold53.g38.t1;Parent=scaffold53.g38
scaffold53	AUGUSTUS	transcription_start_site	143296	143296	.	+	.	Parent=scaffold53.g38.t1
scaffold53	AUGUSTUS	exon	143296	143502	.	+	.	Parent=scaffold53.g38.t1
scaffold53	AUGUSTUS	exon	143590	143650	.	+	.	Parent=scaffold53.g38.t1
scaffold53	AUGUSTUS	start_codon	143599	143601	.	+	0	Parent=scaffold53.g38.t1
scaffold53	AUGUSTUS	intron	143651	143759	1	+	.	Parent=scaffold53.g38.t1
scaffold53	AUGUSTUS	intron	143804	143889	1	+	.	Parent=scaffold53.g38.t1
scaffold53	AUGUSTUS	intron	143936	144018	1	+	.	Parent=scaffold53.g38.t1
scaffold53	AUGUSTUS	intron	144054	144140	1	+	.	Parent=scaffold53.g38.t1
scaffold53	AUGUSTUS	intron	144178	144272	1	+	.	Parent=scaffold53.g38.t1
scaffold53	AUGUSTUS	intron	144386	144752	1	+	.	Parent=scaffold53.g38.t1
scaffold53	AUGUSTUS	intron	144831	144957	1	+	.	Parent=scaffold53.g38.t1
scaffold53	AUGUSTUS	intron	145034	145170	1	+	.	Parent=scaffold53.g38.t1
scaffold53	AUGUSTUS	CDS	143599	143650	1	+	0	ID=scaffold53.g38.t1.cds;Parent=scaffold53.g38.t1
scaffold53	AUGUSTUS	CDS	143760	143803	1	+	2	ID=scaffold53.g38.t1.cds;Parent=scaffold53.g38.t1
scaffold53	AUGUSTUS	exon	143760	143803	.	+	.	Parent=scaffold53.g38.t1
scaffold53	AUGUSTUS	CDS	143890	143935	1	+	0	ID=scaffold53.g38.t1.cds;Parent=scaffold53.g38.t1
scaffold53	AUGUSTUS	exon	143890	143935	.	+	.	Parent=scaffold53.g38.t1
scaffold53	AUGUSTUS	CDS	144019	144053	1	+	2	ID=scaffold53.g38.t1.cds;Parent=scaffold53.g38.t1
scaffold53	AUGUSTUS	exon	144019	144053	.	+	.	Parent=scaffold53.g38.t1
scaffold53	AUGUSTUS	CDS	144141	144177	1	+	0	ID=scaffold53.g38.t1.cds;Parent=scaffold53.g38.t1
scaffold53	AUGUSTUS	exon	144141	144177	.	+	.	Parent=scaffold53.g38.t1
scaffold53	AUGUSTUS	CDS	144273	144385	1	+	2	ID=scaffold53.g38.t1.cds;Parent=scaffold53.g38.t1
scaffold53	AUGUSTUS	exon	144273	144385	.	+	.	Parent=scaffold53.g38.t1
scaffold53	AUGUSTUS	CDS	144753	144830	1	+	0	ID=scaffold53.g38.t1.cds;Parent=scaffold53.g38.t1
scaffold53	AUGUSTUS	exon	144753	144830	.	+	.	Parent=scaffold53.g38.t1
scaffold53	AUGUSTUS	CDS	144958	145033	1	+	0	ID=scaffold53.g38.t1.cds;Parent=scaffold53.g38.t1
scaffold53	AUGUSTUS	exon	144958	145033	.	+	.	Parent=scaffold53.g38.t1
scaffold53	AUGUSTUS	CDS	145171	145226	0.99	+	2	ID=scaffold53.g38.t1.cds;Parent=scaffold53.g38.t1
scaffold53	AUGUSTUS	exon	145171	145733	.	+	.	Parent=scaffold53.g38.t1
scaffold53	AUGUSTUS	stop_codon	145224	145226	.	+	0	Parent=scaffold53.g38.t1
scaffold53	AUGUSTUS	transcription_end_site	145733	145733	.	+	.	Parent=scaffold53.g38.t1
scaffold53	AUGUSTUS	gene	146966	147733	0.83	+	.	ID=scaffold53.g39
scaffold53	AUGUSTUS	transcript	146966	147733	0.83	+	.	ID=scaffold53.g39.t1;Parent=scaffold53.g39
scaffold53	AUGUSTUS	transcription_start_site	146966	146966	.	+	.	Parent=scaffold53.g39.t1
scaffold53	AUGUSTUS	exon	146966	147159	.	+	.	Parent=scaffold53.g39.t1
scaffold53	AUGUSTUS	start_codon	147093	147095	.	+	0	Parent=scaffold53.g39.t1
scaffold53	AUGUSTUS	intron	147160	147277	1	+	.	Parent=scaffold53.g39.t1
scaffold53	AUGUSTUS	intron	147366	147469	1	+	.	Parent=scaffold53.g39.t1
scaffold53	AUGUSTUS	CDS	147093	147159	1	+	0	ID=scaffold53.g39.t1.cds;Parent=scaffold53.g39.t1
scaffold53	AUGUSTUS	CDS	147278	147365	1	+	2	ID=scaffold53.g39.t1.cds;Parent=scaffold53.g39.t1
scaffold53	AUGUSTUS	exon	147278	147365	.	+	.	Parent=scaffold53.g39.t1
scaffold53	AUGUSTUS	CDS	147470	147566	1	+	1	ID=scaffold53.g39.t1.cds;Parent=scaffold53.g39.t1
scaffold53	AUGUSTUS	exon	147470	147733	.	+	.	Parent=scaffold53.g39.t1
scaffold53	AUGUSTUS	stop_codon	147564	147566	.	+	0	Parent=scaffold53.g39.t1
scaffold53	AUGUSTUS	transcription_end_site	147733	147733	.	+	.	Parent=scaffold53.g39.t1
scaffold53	AUGUSTUS	gene	148012	149691	0.09	-	.	ID=scaffold53.g40
scaffold53	AUGUSTUS	transcript	148012	149691	0.09	-	.	ID=scaffold53.g40.t1;Parent=scaffold53.g40
scaffold53	AUGUSTUS	transcription_end_site	148012	148012	.	-	.	Parent=scaffold53.g40.t1
scaffold53	AUGUSTUS	exon	148012	149691	.	-	.	Parent=scaffold53.g40.t1
scaffold53	AUGUSTUS	stop_codon	148145	148147	.	-	0	Parent=scaffold53.g40.t1
scaffold53	AUGUSTUS	CDS	148145	149587	0.68	-	0	ID=scaffold53.g40.t1.cds;Parent=scaffold53.g40.t1
scaffold53	AUGUSTUS	start_codon	149585	149587	.	-	0	Parent=scaffold53.g40.t1
scaffold53	AUGUSTUS	transcription_start_site	149691	149691	.	-	.	Parent=scaffold53.g40.t1
scaffold53	AUGUSTUS	gene	150776	152061	0.43	-	.	ID=scaffold53.g41
scaffold53	AUGUSTUS	transcript	150776	152061	0.43	-	.	ID=scaffold53.g41.t1;Parent=scaffold53.g41
scaffold53	AUGUSTUS	transcription_end_site	150776	150776	.	-	.	Parent=scaffold53.g41.t1
scaffold53	AUGUSTUS	exon	150776	151124	.	-	.	Parent=scaffold53.g41.t1
scaffold53	AUGUSTUS	stop_codon	150984	150986	.	-	0	Parent=scaffold53.g41.t1
scaffold53	AUGUSTUS	intron	151125	151218	1	-	.	Parent=scaffold53.g41.t1
scaffold53	AUGUSTUS	intron	151558	151757	1	-	.	Parent=scaffold53.g41.t1
scaffold53	AUGUSTUS	intron	151829	151911	1	-	.	Parent=scaffold53.g41.t1
scaffold53	AUGUSTUS	CDS	150984	151124	1	-	0	ID=scaffold53.g41.t1.cds;Parent=scaffold53.g41.t1
scaffold53	AUGUSTUS	CDS	151219	151557	1	-	0	ID=scaffold53.g41.t1.cds;Parent=scaffold53.g41.t1
scaffold53	AUGUSTUS	exon	151219	151557	.	-	.	Parent=scaffold53.g41.t1
scaffold53	AUGUSTUS	CDS	151758	151828	1	-	2	ID=scaffold53.g41.t1.cds;Parent=scaffold53.g41.t1
scaffold53	AUGUSTUS	exon	151758	151828	.	-	.	Parent=scaffold53.g41.t1
scaffold53	AUGUSTUS	CDS	151912	151975	1	-	0	ID=scaffold53.g41.t1.cds;Parent=scaffold53.g41.t1
scaffold53	AUGUSTUS	exon	151912	152061	.	-	.	Parent=scaffold53.g41.t1
scaffold53	AUGUSTUS	start_codon	151973	151975	.	-	0	Parent=scaffold53.g41.t1
scaffold53	AUGUSTUS	transcription_start_site	152061	152061	.	-	.	Parent=scaffold53.g41.t1
scaffold53	AUGUSTUS	gene	152626	154198	0.61	+	.	ID=scaffold53.g42
scaffold53	AUGUSTUS	transcript	152626	154198	0.61	+	.	ID=scaffold53.g42.t1;Parent=scaffold53.g42
scaffold53	AUGUSTUS	transcription_start_site	152626	152626	.	+	.	Parent=scaffold53.g42.t1
scaffold53	AUGUSTUS	exon	152626	154198	.	+	.	Parent=scaffold53.g42.t1
scaffold53	AUGUSTUS	start_codon	152939	152941	.	+	0	Parent=scaffold53.g42.t1
scaffold53	AUGUSTUS	CDS	152939	154024	1	+	0	ID=scaffold53.g42.t1.cds;Parent=scaffold53.g42.t1
scaffold53	AUGUSTUS	stop_codon	154022	154024	.	+	0	Parent=scaffold53.g42.t1
scaffold53	AUGUSTUS	transcription_end_site	154198	154198	.	+	.	Parent=scaffold53.g42.t1
scaffold53	AUGUSTUS	gene	154223	155901	0.2	-	.	ID=scaffold53.g43
scaffold53	AUGUSTUS	transcript	154223	155901	0.2	-	.	ID=scaffold53.g43.t1;Parent=scaffold53.g43
scaffold53	AUGUSTUS	transcription_end_site	154223	154223	.	-	.	Parent=scaffold53.g43.t1
scaffold53	AUGUSTUS	exon	154223	155901	.	-	.	Parent=scaffold53.g43.t1
scaffold53	AUGUSTUS	stop_codon	154392	154394	.	-	0	Parent=scaffold53.g43.t1
scaffold53	AUGUSTUS	CDS	154392	155837	0.86	-	0	ID=scaffold53.g43.t1.cds;Parent=scaffold53.g43.t1
scaffold53	AUGUSTUS	start_codon	155835	155837	.	-	0	Parent=scaffold53.g43.t1
scaffold53	AUGUSTUS	transcription_start_site	155901	155901	.	-	.	Parent=scaffold53.g43.t1
scaffold53	AUGUSTUS	gene	156669	158411	0.09	-	.	ID=scaffold53.g44
scaffold53	AUGUSTUS	transcript	156669	158411	0.09	-	.	ID=scaffold53.g44.t1;Parent=scaffold53.g44
scaffold53	AUGUSTUS	transcription_end_site	156669	156669	.	-	.	Parent=scaffold53.g44.t1
scaffold53	AUGUSTUS	exon	156669	157582	.	-	.	Parent=scaffold53.g44.t1
scaffold53	AUGUSTUS	stop_codon	156779	156781	.	-	0	Parent=scaffold53.g44.t1
scaffold53	AUGUSTUS	intron	157583	157654	1	-	.	Parent=scaffold53.g44.t1
scaffold53	AUGUSTUS	intron	157939	158079	1	-	.	Parent=scaffold53.g44.t1
scaffold53	AUGUSTUS	CDS	156779	157582	1	-	0	ID=scaffold53.g44.t1.cds;Parent=scaffold53.g44.t1
scaffold53	AUGUSTUS	CDS	157655	157938	1	-	2	ID=scaffold53.g44.t1.cds;Parent=scaffold53.g44.t1
scaffold53	AUGUSTUS	exon	157655	157938	.	-	.	Parent=scaffold53.g44.t1
scaffold53	AUGUSTUS	CDS	158080	158362	1	-	0	ID=scaffold53.g44.t1.cds;Parent=scaffold53.g44.t1
scaffold53	AUGUSTUS	exon	158080	158411	.	-	.	Parent=scaffold53.g44.t1
scaffold53	AUGUSTUS	start_codon	158360	158362	.	-	0	Parent=scaffold53.g44.t1
scaffold53	AUGUSTUS	transcription_start_site	158411	158411	.	-	.	Parent=scaffold53.g44.t1
scaffold53	AUGUSTUS	gene	159376	162811	0.3	-	.	ID=scaffold53.g45
scaffold53	AUGUSTUS	transcript	159376	162811	0.3	-	.	ID=scaffold53.g45.t1;Parent=scaffold53.g45
scaffold53	AUGUSTUS	transcription_end_site	159376	159376	.	-	.	Parent=scaffold53.g45.t1
scaffold53	AUGUSTUS	exon	159376	159818	.	-	.	Parent=scaffold53.g45.t1
scaffold53	AUGUSTUS	stop_codon	159761	159763	.	-	0	Parent=scaffold53.g45.t1
scaffold53	AUGUSTUS	intron	159819	159904	1	-	.	Parent=scaffold53.g45.t1
scaffold53	AUGUSTUS	intron	160129	160243	1	-	.	Parent=scaffold53.g45.t1
scaffold53	AUGUSTUS	intron	160305	160393	1	-	.	Parent=scaffold53.g45.t1
scaffold53	AUGUSTUS	CDS	159761	159818	1	-	1	ID=scaffold53.g45.t1.cds;Parent=scaffold53.g45.t1
scaffold53	AUGUSTUS	CDS	159905	160128	1	-	0	ID=scaffold53.g45.t1.cds;Parent=scaffold53.g45.t1
scaffold53	AUGUSTUS	exon	159905	160128	.	-	.	Parent=scaffold53.g45.t1
scaffold53	AUGUSTUS	CDS	160244	160304	1	-	1	ID=scaffold53.g45.t1.cds;Parent=scaffold53.g45.t1
scaffold53	AUGUSTUS	exon	160244	160304	.	-	.	Parent=scaffold53.g45.t1
scaffold53	AUGUSTUS	CDS	160394	162045	1	-	0	ID=scaffold53.g45.t1.cds;Parent=scaffold53.g45.t1
scaffold53	AUGUSTUS	exon	160394	162106	.	-	.	Parent=scaffold53.g45.t1
scaffold53	AUGUSTUS	start_codon	162043	162045	.	-	0	Parent=scaffold53.g45.t1
scaffold53	AUGUSTUS	exon	162313	162811	.	-	.	Parent=scaffold53.g45.t1
scaffold53	AUGUSTUS	transcription_start_site	162811	162811	.	-	.	Parent=scaffold53.g45.t1
scaffold53	AUGUSTUS	gene	163061	166131	0.07	-	.	ID=scaffold53.g46
scaffold53	AUGUSTUS	transcript	163061	166131	0.07	-	.	ID=scaffold53.g46.t1;Parent=scaffold53.g46
scaffold53	AUGUSTUS	transcription_end_site	163061	163061	.	-	.	Parent=scaffold53.g46.t1
scaffold53	AUGUSTUS	exon	163061	163329	.	-	.	Parent=scaffold53.g46.t1
scaffold53	AUGUSTUS	stop_codon	163164	163166	.	-	0	Parent=scaffold53.g46.t1
scaffold53	AUGUSTUS	intron	163330	163761	0.86	-	.	Parent=scaffold53.g46.t1
scaffold53	AUGUSTUS	intron	163913	164030	0.58	-	.	Parent=scaffold53.g46.t1
scaffold53	AUGUSTUS	CDS	163164	163329	0.86	-	1	ID=scaffold53.g46.t1.cds;Parent=scaffold53.g46.t1
scaffold53	AUGUSTUS	CDS	163762	163912	0.51	-	2	ID=scaffold53.g46.t1.cds;Parent=scaffold53.g46.t1
scaffold53	AUGUSTUS	exon	163762	163912	.	-	.	Parent=scaffold53.g46.t1
scaffold53	AUGUSTUS	CDS	164031	165966	0.8	-	0	ID=scaffold53.g46.t1.cds;Parent=scaffold53.g46.t1
scaffold53	AUGUSTUS	exon	164031	166131	.	-	.	Parent=scaffold53.g46.t1
scaffold53	AUGUSTUS	start_codon	165964	165966	.	-	0	Parent=scaffold53.g46.t1
scaffold53	AUGUSTUS	transcription_start_site	166131	166131	.	-	.	Parent=scaffold53.g46.t1
scaffold53	AUGUSTUS	gene	166449	167671	0.23	-	.	ID=scaffold53.g47
scaffold53	AUGUSTUS	transcript	166449	167671	0.23	-	.	ID=scaffold53.g47.t1;Parent=scaffold53.g47
scaffold53	AUGUSTUS	transcription_end_site	166449	166449	.	-	.	Parent=scaffold53.g47.t1
scaffold53	AUGUSTUS	exon	166449	166699	.	-	.	Parent=scaffold53.g47.t1
scaffold53	AUGUSTUS	stop_codon	166681	166683	.	-	0	Parent=scaffold53.g47.t1
scaffold53	AUGUSTUS	intron	166700	166841	0.75	-	.	Parent=scaffold53.g47.t1
scaffold53	AUGUSTUS	CDS	166681	166699	0.76	-	1	ID=scaffold53.g47.t1.cds;Parent=scaffold53.g47.t1
scaffold53	AUGUSTUS	CDS	166842	167626	0.79	-	0	ID=scaffold53.g47.t1.cds;Parent=scaffold53.g47.t1
scaffold53	AUGUSTUS	exon	166842	167671	.	-	.	Parent=scaffold53.g47.t1
scaffold53	AUGUSTUS	start_codon	167624	167626	.	-	0	Parent=scaffold53.g47.t1
scaffold53	AUGUSTUS	transcription_start_site	167671	167671	.	-	.	Parent=scaffold53.g47.t1
scaffold53	AUGUSTUS	gene	168366	171204	0.41	+	.	ID=scaffold53.g48
scaffold53	AUGUSTUS	transcript	168366	171204	0.41	+	.	ID=scaffold53.g48.t1;Parent=scaffold53.g48
scaffold53	AUGUSTUS	transcription_start_site	168366	168366	.	+	.	Parent=scaffold53.g48.t1
scaffold53	AUGUSTUS	exon	168366	168629	.	+	.	Parent=scaffold53.g48.t1
scaffold53	AUGUSTUS	exon	168865	169085	.	+	.	Parent=scaffold53.g48.t1
scaffold53	AUGUSTUS	start_codon	168943	168945	.	+	0	Parent=scaffold53.g48.t1
scaffold53	AUGUSTUS	intron	169086	169174	1	+	.	Parent=scaffold53.g48.t1
scaffold53	AUGUSTUS	intron	169338	169427	1	+	.	Parent=scaffold53.g48.t1
scaffold53	AUGUSTUS	intron	169539	169633	1	+	.	Parent=scaffold53.g48.t1
scaffold53	AUGUSTUS	intron	169822	169898	1	+	.	Parent=scaffold53.g48.t1
scaffold53	AUGUSTUS	intron	169991	170093	1	+	.	Parent=scaffold53.g48.t1
scaffold53	AUGUSTUS	intron	170142	170239	1	+	.	Parent=scaffold53.g48.t1
scaffold53	AUGUSTUS	intron	170336	170449	1	+	.	Parent=scaffold53.g48.t1
scaffold53	AUGUSTUS	intron	170589	170678	1	+	.	Parent=scaffold53.g48.t1
scaffold53	AUGUSTUS	CDS	168943	169085	1	+	0	ID=scaffold53.g48.t1.cds;Parent=scaffold53.g48.t1
scaffold53	AUGUSTUS	CDS	169175	169337	1	+	1	ID=scaffold53.g48.t1.cds;Parent=scaffold53.g48.t1
scaffold53	AUGUSTUS	exon	169175	169337	.	+	.	Parent=scaffold53.g48.t1
scaffold53	AUGUSTUS	CDS	169428	169538	1	+	0	ID=scaffold53.g48.t1.cds;Parent=scaffold53.g48.t1
scaffold53	AUGUSTUS	exon	169428	169538	.	+	.	Parent=scaffold53.g48.t1
scaffold53	AUGUSTUS	CDS	169634	169821	1	+	0	ID=scaffold53.g48.t1.cds;Parent=scaffold53.g48.t1
scaffold53	AUGUSTUS	exon	169634	169821	.	+	.	Parent=scaffold53.g48.t1
scaffold53	AUGUSTUS	CDS	169899	169990	1	+	1	ID=scaffold53.g48.t1.cds;Parent=scaffold53.g48.t1
scaffold53	AUGUSTUS	exon	169899	169990	.	+	.	Parent=scaffold53.g48.t1
scaffold53	AUGUSTUS	CDS	170094	170141	1	+	2	ID=scaffold53.g48.t1.cds;Parent=scaffold53.g48.t1
scaffold53	AUGUSTUS	exon	170094	170141	.	+	.	Parent=scaffold53.g48.t1
scaffold53	AUGUSTUS	CDS	170240	170335	1	+	2	ID=scaffold53.g48.t1.cds;Parent=scaffold53.g48.t1
scaffold53	AUGUSTUS	exon	170240	170335	.	+	.	Parent=scaffold53.g48.t1
scaffold53	AUGUSTUS	CDS	170450	170588	1	+	2	ID=scaffold53.g48.t1.cds;Parent=scaffold53.g48.t1
scaffold53	AUGUSTUS	exon	170450	170588	.	+	.	Parent=scaffold53.g48.t1
scaffold53	AUGUSTUS	CDS	170679	170982	1	+	1	ID=scaffold53.g48.t1.cds;Parent=scaffold53.g48.t1
scaffold53	AUGUSTUS	exon	170679	171204	.	+	.	Parent=scaffold53.g48.t1
scaffold53	AUGUSTUS	stop_codon	170980	170982	.	+	0	Parent=scaffold53.g48.t1
scaffold53	AUGUSTUS	transcription_end_site	171204	171204	.	+	.	Parent=scaffold53.g48.t1
scaffold53	AUGUSTUS	gene	172017	172771	0.65	-	.	ID=scaffold53.g49
scaffold53	AUGUSTUS	transcript	172017	172771	0.65	-	.	ID=scaffold53.g49.t1;Parent=scaffold53.g49
scaffold53	AUGUSTUS	transcription_end_site	172017	172017	.	-	.	Parent=scaffold53.g49.t1
scaffold53	AUGUSTUS	exon	172017	172372	.	-	.	Parent=scaffold53.g49.t1
scaffold53	AUGUSTUS	stop_codon	172123	172125	.	-	0	Parent=scaffold53.g49.t1
scaffold53	AUGUSTUS	intron	172373	172448	1	-	.	Parent=scaffold53.g49.t1
scaffold53	AUGUSTUS	CDS	172123	172372	1	-	1	ID=scaffold53.g49.t1.cds;Parent=scaffold53.g49.t1
scaffold53	AUGUSTUS	CDS	172449	172654	1	-	0	ID=scaffold53.g49.t1.cds;Parent=scaffold53.g49.t1
scaffold53	AUGUSTUS	exon	172449	172771	.	-	.	Parent=scaffold53.g49.t1
scaffold53	AUGUSTUS	start_codon	172652	172654	.	-	0	Parent=scaffold53.g49.t1
scaffold53	AUGUSTUS	transcription_start_site	172771	172771	.	-	.	Parent=scaffold53.g49.t1
scaffold53	AUGUSTUS	gene	175627	178551	0.06	+	.	ID=scaffold53.g50
scaffold53	AUGUSTUS	transcript	175627	178551	0.06	+	.	ID=scaffold53.g50.t1;Parent=scaffold53.g50
scaffold53	AUGUSTUS	transcription_start_site	175627	175627	.	+	.	Parent=scaffold53.g50.t1
scaffold53	AUGUSTUS	exon	175627	175892	.	+	.	Parent=scaffold53.g50.t1
scaffold53	AUGUSTUS	start_codon	175722	175724	.	+	0	Parent=scaffold53.g50.t1
scaffold53	AUGUSTUS	intron	175893	176066	1	+	.	Parent=scaffold53.g50.t1
scaffold53	AUGUSTUS	intron	176199	176713	1	+	.	Parent=scaffold53.g50.t1
scaffold53	AUGUSTUS	intron	176875	177150	1	+	.	Parent=scaffold53.g50.t1
scaffold53	AUGUSTUS	CDS	175722	175892	1	+	0	ID=scaffold53.g50.t1.cds;Parent=scaffold53.g50.t1
scaffold53	AUGUSTUS	CDS	176067	176198	1	+	0	ID=scaffold53.g50.t1.cds;Parent=scaffold53.g50.t1
scaffold53	AUGUSTUS	exon	176067	176198	.	+	.	Parent=scaffold53.g50.t1
scaffold53	AUGUSTUS	CDS	176714	176874	1	+	0	ID=scaffold53.g50.t1.cds;Parent=scaffold53.g50.t1
scaffold53	AUGUSTUS	exon	176714	176874	.	+	.	Parent=scaffold53.g50.t1
scaffold53	AUGUSTUS	CDS	177151	178177	1	+	1	ID=scaffold53.g50.t1.cds;Parent=scaffold53.g50.t1
scaffold53	AUGUSTUS	exon	177151	178551	.	+	.	Parent=scaffold53.g50.t1
scaffold53	AUGUSTUS	stop_codon	178175	178177	.	+	0	Parent=scaffold53.g50.t1
scaffold53	AUGUSTUS	transcription_end_site	178551	178551	.	+	.	Parent=scaffold53.g50.t1
scaffold53	AUGUSTUS	gene	179795	182542	0.07	-	.	ID=scaffold53.g51
scaffold53	AUGUSTUS	transcript	179795	182542	0.07	-	.	ID=scaffold53.g51.t1;Parent=scaffold53.g51
scaffold53	AUGUSTUS	transcription_end_site	179795	179795	.	-	.	Parent=scaffold53.g51.t1
scaffold53	AUGUSTUS	exon	179795	180981	.	-	.	Parent=scaffold53.g51.t1
scaffold53	AUGUSTUS	stop_codon	180530	180532	.	-	0	Parent=scaffold53.g51.t1
scaffold53	AUGUSTUS	intron	180982	181475	0.17	-	.	Parent=scaffold53.g51.t1
scaffold53	AUGUSTUS	intron	181552	182187	0.16	-	.	Parent=scaffold53.g51.t1
scaffold53	AUGUSTUS	CDS	180530	180981	0.26	-	2	ID=scaffold53.g51.t1.cds;Parent=scaffold53.g51.t1
scaffold53	AUGUSTUS	CDS	181476	181551	0.18	-	0	ID=scaffold53.g51.t1.cds;Parent=scaffold53.g51.t1
scaffold53	AUGUSTUS	exon	181476	181551	.	-	.	Parent=scaffold53.g51.t1
scaffold53	AUGUSTUS	CDS	182188	182193	0.16	-	0	ID=scaffold53.g51.t1.cds;Parent=scaffold53.g51.t1
scaffold53	AUGUSTUS	exon	182188	182542	.	-	.	Parent=scaffold53.g51.t1
scaffold53	AUGUSTUS	start_codon	182191	182193	.	-	0	Parent=scaffold53.g51.t1
scaffold53	AUGUSTUS	transcription_start_site	182542	182542	.	-	.	Parent=scaffold53.g51.t1
scaffold53	AUGUSTUS	gene	184957	187133	0.13	+	.	ID=scaffold53.g52
scaffold53	AUGUSTUS	transcript	184957	187133	0.13	+	.	ID=scaffold53.g52.t1;Parent=scaffold53.g52
scaffold53	AUGUSTUS	transcription_start_site	184957	184957	.	+	.	Parent=scaffold53.g52.t1
scaffold53	AUGUSTUS	exon	184957	186149	.	+	.	Parent=scaffold53.g52.t1
scaffold53	AUGUSTUS	start_codon	185460	185462	.	+	0	Parent=scaffold53.g52.t1
scaffold53	AUGUSTUS	intron	186150	186479	1	+	.	Parent=scaffold53.g52.t1
scaffold53	AUGUSTUS	CDS	185460	186149	0.66	+	0	ID=scaffold53.g52.t1.cds;Parent=scaffold53.g52.t1
scaffold53	AUGUSTUS	CDS	186480	186713	1	+	0	ID=scaffold53.g52.t1.cds;Parent=scaffold53.g52.t1
scaffold53	AUGUSTUS	exon	186480	187133	.	+	.	Parent=scaffold53.g52.t1
scaffold53	AUGUSTUS	stop_codon	186711	186713	.	+	0	Parent=scaffold53.g52.t1
scaffold53	AUGUSTUS	transcription_end_site	187133	187133	.	+	.	Parent=scaffold53.g52.t1
scaffold53	AUGUSTUS	gene	187297	190357	0.43	+	.	ID=scaffold53.g53
scaffold53	AUGUSTUS	transcript	187297	190357	0.43	+	.	ID=scaffold53.g53.t1;Parent=scaffold53.g53
scaffold53	AUGUSTUS	transcription_start_site	187297	187297	.	+	.	Parent=scaffold53.g53.t1
scaffold53	AUGUSTUS	exon	187297	187969	.	+	.	Parent=scaffold53.g53.t1
scaffold53	AUGUSTUS	start_codon	187382	187384	.	+	0	Parent=scaffold53.g53.t1
scaffold53	AUGUSTUS	intron	187970	188157	1	+	.	Parent=scaffold53.g53.t1
scaffold53	AUGUSTUS	intron	188324	188430	1	+	.	Parent=scaffold53.g53.t1
scaffold53	AUGUSTUS	intron	188562	188675	1	+	.	Parent=scaffold53.g53.t1
scaffold53	AUGUSTUS	intron	189468	189563	1	+	.	Parent=scaffold53.g53.t1
scaffold53	AUGUSTUS	intron	189612	189708	1	+	.	Parent=scaffold53.g53.t1
scaffold53	AUGUSTUS	intron	189823	189911	1	+	.	Parent=scaffold53.g53.t1
scaffold53	AUGUSTUS	CDS	187382	187969	0.95	+	0	ID=scaffold53.g53.t1.cds;Parent=scaffold53.g53.t1
scaffold53	AUGUSTUS	CDS	188158	188323	1	+	0	ID=scaffold53.g53.t1.cds;Parent=scaffold53.g53.t1
scaffold53	AUGUSTUS	exon	188158	188323	.	+	.	Parent=scaffold53.g53.t1
scaffold53	AUGUSTUS	CDS	188431	188561	1	+	2	ID=scaffold53.g53.t1.cds;Parent=scaffold53.g53.t1
scaffold53	AUGUSTUS	exon	188431	188561	.	+	.	Parent=scaffold53.g53.t1
scaffold53	AUGUSTUS	CDS	188676	189467	1	+	0	ID=scaffold53.g53.t1.cds;Parent=scaffold53.g53.t1
scaffold53	AUGUSTUS	exon	188676	189467	.	+	.	Parent=scaffold53.g53.t1
scaffold53	AUGUSTUS	CDS	189564	189611	1	+	0	ID=scaffold53.g53.t1.cds;Parent=scaffold53.g53.t1
scaffold53	AUGUSTUS	exon	189564	189611	.	+	.	Parent=scaffold53.g53.t1
scaffold53	AUGUSTUS	CDS	189709	189822	1	+	0	ID=scaffold53.g53.t1.cds;Parent=scaffold53.g53.t1
scaffold53	AUGUSTUS	exon	189709	189822	.	+	.	Parent=scaffold53.g53.t1
scaffold53	AUGUSTUS	CDS	189912	189983	1	+	0	ID=scaffold53.g53.t1.cds;Parent=scaffold53.g53.t1
scaffold53	AUGUSTUS	exon	189912	190357	.	+	.	Parent=scaffold53.g53.t1
scaffold53	AUGUSTUS	stop_codon	189981	189983	.	+	0	Parent=scaffold53.g53.t1
scaffold53	AUGUSTUS	transcription_end_site	190357	190357	.	+	.	Parent=scaffold53.g53.t1
scaffold53	AUGUSTUS	gene	190667	192517	0.09	+	.	ID=scaffold53.g54
scaffold53	AUGUSTUS	transcript	190667	192517	0.09	+	.	ID=scaffold53.g54.t1;Parent=scaffold53.g54
scaffold53	AUGUSTUS	transcription_start_site	190667	190667	.	+	.	Parent=scaffold53.g54.t1
scaffold53	AUGUSTUS	exon	190667	190975	.	+	.	Parent=scaffold53.g54.t1
scaffold53	AUGUSTUS	start_codon	190743	190745	.	+	0	Parent=scaffold53.g54.t1
scaffold53	AUGUSTUS	intron	190976	191087	1	+	.	Parent=scaffold53.g54.t1
scaffold53	AUGUSTUS	intron	191146	191284	1	+	.	Parent=scaffold53.g54.t1
scaffold53	AUGUSTUS	intron	191406	191487	1	+	.	Parent=scaffold53.g54.t1
scaffold53	AUGUSTUS	intron	191623	191725	1	+	.	Parent=scaffold53.g54.t1
scaffold53	AUGUSTUS	intron	191840	191926	1	+	.	Parent=scaffold53.g54.t1
scaffold53	AUGUSTUS	intron	192037	192113	1	+	.	Parent=scaffold53.g54.t1
scaffold53	AUGUSTUS	intron	192174	192253	1	+	.	Parent=scaffold53.g54.t1
scaffold53	AUGUSTUS	CDS	190743	190975	0.59	+	0	ID=scaffold53.g54.t1.cds;Parent=scaffold53.g54.t1
scaffold53	AUGUSTUS	CDS	191088	191145	1	+	1	ID=scaffold53.g54.t1.cds;Parent=scaffold53.g54.t1
scaffold53	AUGUSTUS	exon	191088	191145	.	+	.	Parent=scaffold53.g54.t1
scaffold53	AUGUSTUS	CDS	191285	191405	1	+	0	ID=scaffold53.g54.t1.cds;Parent=scaffold53.g54.t1
scaffold53	AUGUSTUS	exon	191285	191405	.	+	.	Parent=scaffold53.g54.t1
scaffold53	AUGUSTUS	CDS	191488	191622	1	+	2	ID=scaffold53.g54.t1.cds;Parent=scaffold53.g54.t1
scaffold53	AUGUSTUS	exon	191488	191622	.	+	.	Parent=scaffold53.g54.t1
scaffold53	AUGUSTUS	CDS	191726	191839	1	+	2	ID=scaffold53.g54.t1.cds;Parent=scaffold53.g54.t1
scaffold53	AUGUSTUS	exon	191726	191839	.	+	.	Parent=scaffold53.g54.t1
scaffold53	AUGUSTUS	CDS	191927	192036	1	+	2	ID=scaffold53.g54.t1.cds;Parent=scaffold53.g54.t1
scaffold53	AUGUSTUS	exon	191927	192036	.	+	.	Parent=scaffold53.g54.t1
scaffold53	AUGUSTUS	CDS	192114	192173	1	+	0	ID=scaffold53.g54.t1.cds;Parent=scaffold53.g54.t1
scaffold53	AUGUSTUS	exon	192114	192173	.	+	.	Parent=scaffold53.g54.t1
scaffold53	AUGUSTUS	CDS	192254	192286	1	+	0	ID=scaffold53.g54.t1.cds;Parent=scaffold53.g54.t1
scaffold53	AUGUSTUS	exon	192254	192517	.	+	.	Parent=scaffold53.g54.t1
scaffold53	AUGUSTUS	stop_codon	192284	192286	.	+	0	Parent=scaffold53.g54.t1
scaffold53	AUGUSTUS	transcription_end_site	192517	192517	.	+	.	Parent=scaffold53.g54.t1
scaffold53	AUGUSTUS	gene	192543	193852	0.3	-	.	ID=scaffold53.g55
scaffold53	AUGUSTUS	transcript	192543	193852	0.3	-	.	ID=scaffold53.g55.t1;Parent=scaffold53.g55
scaffold53	AUGUSTUS	transcription_end_site	192543	192543	.	-	.	Parent=scaffold53.g55.t1
scaffold53	AUGUSTUS	exon	192543	193218	.	-	.	Parent=scaffold53.g55.t1
scaffold53	AUGUSTUS	stop_codon	192787	192789	.	-	0	Parent=scaffold53.g55.t1
scaffold53	AUGUSTUS	intron	193219	193497	1	-	.	Parent=scaffold53.g55.t1
scaffold53	AUGUSTUS	CDS	192787	193218	1	-	0	ID=scaffold53.g55.t1.cds;Parent=scaffold53.g55.t1
scaffold53	AUGUSTUS	CDS	193498	193764	0.73	-	0	ID=scaffold53.g55.t1.cds;Parent=scaffold53.g55.t1
scaffold53	AUGUSTUS	exon	193498	193852	.	-	.	Parent=scaffold53.g55.t1
scaffold53	AUGUSTUS	start_codon	193762	193764	.	-	0	Parent=scaffold53.g55.t1
scaffold53	AUGUSTUS	transcription_start_site	193852	193852	.	-	.	Parent=scaffold53.g55.t1
scaffold53	AUGUSTUS	gene	195807	198955	0.46	+	.	ID=scaffold53.g56
scaffold53	AUGUSTUS	transcript	195807	198955	0.46	+	.	ID=scaffold53.g56.t1;Parent=scaffold53.g56
scaffold53	AUGUSTUS	transcription_start_site	195807	195807	.	+	.	Parent=scaffold53.g56.t1
scaffold53	AUGUSTUS	exon	195807	196690	.	+	.	Parent=scaffold53.g56.t1
scaffold53	AUGUSTUS	start_codon	196128	196130	.	+	0	Parent=scaffold53.g56.t1
scaffold53	AUGUSTUS	intron	196691	197262	1	+	.	Parent=scaffold53.g56.t1
scaffold53	AUGUSTUS	intron	197368	197447	1	+	.	Parent=scaffold53.g56.t1
scaffold53	AUGUSTUS	intron	197571	197648	1	+	.	Parent=scaffold53.g56.t1
scaffold53	AUGUSTUS	intron	197820	197922	1	+	.	Parent=scaffold53.g56.t1
scaffold53	AUGUSTUS	intron	198053	198121	1	+	.	Parent=scaffold53.g56.t1
scaffold53	AUGUSTUS	intron	198332	198414	1	+	.	Parent=scaffold53.g56.t1
scaffold53	AUGUSTUS	CDS	196128	196690	1	+	0	ID=scaffold53.g56.t1.cds;Parent=scaffold53.g56.t1
scaffold53	AUGUSTUS	CDS	197263	197367	1	+	1	ID=scaffold53.g56.t1.cds;Parent=scaffold53.g56.t1
scaffold53	AUGUSTUS	exon	197263	197367	.	+	.	Parent=scaffold53.g56.t1
scaffold53	AUGUSTUS	CDS	197448	197570	1	+	1	ID=scaffold53.g56.t1.cds;Parent=scaffold53.g56.t1
scaffold53	AUGUSTUS	exon	197448	197570	.	+	.	Parent=scaffold53.g56.t1
scaffold53	AUGUSTUS	CDS	197649	197819	1	+	1	ID=scaffold53.g56.t1.cds;Parent=scaffold53.g56.t1
scaffold53	AUGUSTUS	exon	197649	197819	.	+	.	Parent=scaffold53.g56.t1
scaffold53	AUGUSTUS	CDS	197923	198052	1	+	1	ID=scaffold53.g56.t1.cds;Parent=scaffold53.g56.t1
scaffold53	AUGUSTUS	exon	197923	198052	.	+	.	Parent=scaffold53.g56.t1
scaffold53	AUGUSTUS	CDS	198122	198331	1	+	0	ID=scaffold53.g56.t1.cds;Parent=scaffold53.g56.t1
scaffold53	AUGUSTUS	exon	198122	198331	.	+	.	Parent=scaffold53.g56.t1
scaffold53	AUGUSTUS	CDS	198415	198531	1	+	0	ID=scaffold53.g56.t1.cds;Parent=scaffold53.g56.t1
scaffold53	AUGUSTUS	exon	198415	198955	.	+	.	Parent=scaffold53.g56.t1
scaffold53	AUGUSTUS	stop_codon	198529	198531	.	+	0	Parent=scaffold53.g56.t1
scaffold53	AUGUSTUS	transcription_end_site	198955	198955	.	+	.	Parent=scaffold53.g56.t1
scaffold53	AUGUSTUS	gene	199677	202013	0.11	+	.	ID=scaffold53.g57
scaffold53	AUGUSTUS	transcript	199677	202013	0.11	+	.	ID=scaffold53.g57.t1;Parent=scaffold53.g57
scaffold53	AUGUSTUS	transcription_start_site	199677	199677	.	+	.	Parent=scaffold53.g57.t1
scaffold53	AUGUSTUS	exon	199677	199911	.	+	.	Parent=scaffold53.g57.t1
scaffold53	AUGUSTUS	exon	200038	200107	.	+	.	Parent=scaffold53.g57.t1
scaffold53	AUGUSTUS	exon	200659	202013	.	+	.	Parent=scaffold53.g57.t1
scaffold53	AUGUSTUS	start_codon	200674	200676	.	+	0	Parent=scaffold53.g57.t1
scaffold53	AUGUSTUS	CDS	200674	201723	1	+	0	ID=scaffold53.g57.t1.cds;Parent=scaffold53.g57.t1
scaffold53	AUGUSTUS	stop_codon	201721	201723	.	+	0	Parent=scaffold53.g57.t1
scaffold53	AUGUSTUS	transcription_end_site	202013	202013	.	+	.	Parent=scaffold53.g57.t1
scaffold53	AUGUSTUS	gene	202077	204550	0.16	+	.	ID=scaffold53.g58
scaffold53	AUGUSTUS	transcript	202077	204550	0.16	+	.	ID=scaffold53.g58.t1;Parent=scaffold53.g58
scaffold53	AUGUSTUS	transcription_start_site	202077	202077	.	+	.	Parent=scaffold53.g58.t1
scaffold53	AUGUSTUS	exon	202077	202657	.	+	.	Parent=scaffold53.g58.t1
scaffold53	AUGUSTUS	start_codon	202494	202496	.	+	0	Parent=scaffold53.g58.t1
scaffold53	AUGUSTUS	intron	202658	202930	1	+	.	Parent=scaffold53.g58.t1
scaffold53	AUGUSTUS	intron	203061	203139	1	+	.	Parent=scaffold53.g58.t1
scaffold53	AUGUSTUS	intron	203278	203415	1	+	.	Parent=scaffold53.g58.t1
scaffold53	AUGUSTUS	intron	203749	203908	1	+	.	Parent=scaffold53.g58.t1
scaffold53	AUGUSTUS	intron	204093	204177	1	+	.	Parent=scaffold53.g58.t1
scaffold53	AUGUSTUS	CDS	202494	202657	1	+	0	ID=scaffold53.g58.t1.cds;Parent=scaffold53.g58.t1
scaffold53	AUGUSTUS	CDS	202931	203060	1	+	1	ID=scaffold53.g58.t1.cds;Parent=scaffold53.g58.t1
scaffold53	AUGUSTUS	exon	202931	203060	.	+	.	Parent=scaffold53.g58.t1
scaffold53	AUGUSTUS	CDS	203140	203277	1	+	0	ID=scaffold53.g58.t1.cds;Parent=scaffold53.g58.t1
scaffold53	AUGUSTUS	exon	203140	203277	.	+	.	Parent=scaffold53.g58.t1
scaffold53	AUGUSTUS	CDS	203416	203748	1	+	0	ID=scaffold53.g58.t1.cds;Parent=scaffold53.g58.t1
scaffold53	AUGUSTUS	exon	203416	203748	.	+	.	Parent=scaffold53.g58.t1
scaffold53	AUGUSTUS	CDS	203909	204092	1	+	0	ID=scaffold53.g58.t1.cds;Parent=scaffold53.g58.t1
scaffold53	AUGUSTUS	exon	203909	204092	.	+	.	Parent=scaffold53.g58.t1
scaffold53	AUGUSTUS	CDS	204178	204338	1	+	2	ID=scaffold53.g58.t1.cds;Parent=scaffold53.g58.t1
scaffold53	AUGUSTUS	exon	204178	204550	.	+	.	Parent=scaffold53.g58.t1
scaffold53	AUGUSTUS	stop_codon	204336	204338	.	+	0	Parent=scaffold53.g58.t1
scaffold53	AUGUSTUS	transcription_end_site	204550	204550	.	+	.	Parent=scaffold53.g58.t1
scaffold53	AUGUSTUS	gene	205077	207795	0.3	+	.	ID=scaffold53.g59
scaffold53	AUGUSTUS	transcript	205077	207795	0.3	+	.	ID=scaffold53.g59.t1;Parent=scaffold53.g59
scaffold53	AUGUSTUS	transcription_start_site	205077	205077	.	+	.	Parent=scaffold53.g59.t1
scaffold53	AUGUSTUS	exon	205077	206097	.	+	.	Parent=scaffold53.g59.t1
scaffold53	AUGUSTUS	start_codon	205231	205233	.	+	0	Parent=scaffold53.g59.t1
scaffold53	AUGUSTUS	intron	206098	206836	1	+	.	Parent=scaffold53.g59.t1
scaffold53	AUGUSTUS	intron	207389	207469	1	+	.	Parent=scaffold53.g59.t1
scaffold53	AUGUSTUS	CDS	205231	206097	1	+	0	ID=scaffold53.g59.t1.cds;Parent=scaffold53.g59.t1
scaffold53	AUGUSTUS	CDS	206837	207388	1	+	0	ID=scaffold53.g59.t1.cds;Parent=scaffold53.g59.t1
scaffold53	AUGUSTUS	exon	206837	207388	.	+	.	Parent=scaffold53.g59.t1
scaffold53	AUGUSTUS	CDS	207470	207580	1	+	0	ID=scaffold53.g59.t1.cds;Parent=scaffold53.g59.t1
scaffold53	AUGUSTUS	exon	207470	207795	.	+	.	Parent=scaffold53.g59.t1
scaffold53	AUGUSTUS	stop_codon	207578	207580	.	+	0	Parent=scaffold53.g59.t1
scaffold53	AUGUSTUS	transcription_end_site	207795	207795	.	+	.	Parent=scaffold53.g59.t1
scaffold53	AUGUSTUS	gene	209657	213440	0.9	+	.	ID=scaffold53.g60
scaffold53	AUGUSTUS	transcript	209657	213440	0.9	+	.	ID=scaffold53.g60.t1;Parent=scaffold53.g60
scaffold53	AUGUSTUS	transcription_start_site	209657	209657	.	+	.	Parent=scaffold53.g60.t1
scaffold53	AUGUSTUS	exon	209657	209973	.	+	.	Parent=scaffold53.g60.t1
scaffold53	AUGUSTUS	start_codon	209760	209762	.	+	0	Parent=scaffold53.g60.t1
scaffold53	AUGUSTUS	intron	209974	210128	1	+	.	Parent=scaffold53.g60.t1
scaffold53	AUGUSTUS	intron	210232	210314	1	+	.	Parent=scaffold53.g60.t1
scaffold53	AUGUSTUS	intron	210510	210749	1	+	.	Parent=scaffold53.g60.t1
scaffold53	AUGUSTUS	intron	210985	211416	1	+	.	Parent=scaffold53.g60.t1
scaffold53	AUGUSTUS	intron	211745	211838	1	+	.	Parent=scaffold53.g60.t1
scaffold53	AUGUSTUS	intron	212083	212219	1	+	.	Parent=scaffold53.g60.t1
scaffold53	AUGUSTUS	intron	212939	213035	1	+	.	Parent=scaffold53.g60.t1
scaffold53	AUGUSTUS	CDS	209760	209973	1	+	0	ID=scaffold53.g60.t1.cds;Parent=scaffold53.g60.t1
scaffold53	AUGUSTUS	CDS	210129	210231	1	+	2	ID=scaffold53.g60.t1.cds;Parent=scaffold53.g60.t1
scaffold53	AUGUSTUS	exon	210129	210231	.	+	.	Parent=scaffold53.g60.t1
scaffold53	AUGUSTUS	CDS	210315	210509	1	+	1	ID=scaffold53.g60.t1.cds;Parent=scaffold53.g60.t1
scaffold53	AUGUSTUS	exon	210315	210509	.	+	.	Parent=scaffold53.g60.t1
scaffold53	AUGUSTUS	CDS	210750	210984	1	+	1	ID=scaffold53.g60.t1.cds;Parent=scaffold53.g60.t1
scaffold53	AUGUSTUS	exon	210750	210984	.	+	.	Parent=scaffold53.g60.t1
scaffold53	AUGUSTUS	CDS	211417	211744	1	+	0	ID=scaffold53.g60.t1.cds;Parent=scaffold53.g60.t1
scaffold53	AUGUSTUS	exon	211417	211744	.	+	.	Parent=scaffold53.g60.t1
scaffold53	AUGUSTUS	CDS	211839	212082	1	+	2	ID=scaffold53.g60.t1.cds;Parent=scaffold53.g60.t1
scaffold53	AUGUSTUS	exon	211839	212082	.	+	.	Parent=scaffold53.g60.t1
scaffold53	AUGUSTUS	CDS	212220	212938	1	+	1	ID=scaffold53.g60.t1.cds;Parent=scaffold53.g60.t1
scaffold53	AUGUSTUS	exon	212220	212938	.	+	.	Parent=scaffold53.g60.t1
scaffold53	AUGUSTUS	CDS	213036	213175	1	+	2	ID=scaffold53.g60.t1.cds;Parent=scaffold53.g60.t1
scaffold53	AUGUSTUS	exon	213036	213440	.	+	.	Parent=scaffold53.g60.t1
scaffold53	AUGUSTUS	stop_codon	213173	213175	.	+	0	Parent=scaffold53.g60.t1
scaffold53	AUGUSTUS	transcription_end_site	213440	213440	.	+	.	Parent=scaffold53.g60.t1
scaffold53	AUGUSTUS	gene	215347	219022	0.28	+	.	ID=scaffold53.g61
scaffold53	AUGUSTUS	transcript	215347	219022	0.28	+	.	ID=scaffold53.g61.t1;Parent=scaffold53.g61
scaffold53	AUGUSTUS	transcription_start_site	215347	215347	.	+	.	Parent=scaffold53.g61.t1
scaffold53	AUGUSTUS	exon	215347	215606	.	+	.	Parent=scaffold53.g61.t1
scaffold53	AUGUSTUS	start_codon	215429	215431	.	+	0	Parent=scaffold53.g61.t1
scaffold53	AUGUSTUS	intron	215607	215677	1	+	.	Parent=scaffold53.g61.t1
scaffold53	AUGUSTUS	intron	215781	215895	1	+	.	Parent=scaffold53.g61.t1
scaffold53	AUGUSTUS	intron	216097	216516	1	+	.	Parent=scaffold53.g61.t1
scaffold53	AUGUSTUS	intron	216755	216832	1	+	.	Parent=scaffold53.g61.t1
scaffold53	AUGUSTUS	intron	217161	217243	1	+	.	Parent=scaffold53.g61.t1
scaffold53	AUGUSTUS	intron	217494	217613	1	+	.	Parent=scaffold53.g61.t1
scaffold53	AUGUSTUS	intron	218291	218364	1	+	.	Parent=scaffold53.g61.t1
scaffold53	AUGUSTUS	CDS	215429	215606	0.98	+	0	ID=scaffold53.g61.t1.cds;Parent=scaffold53.g61.t1
scaffold53	AUGUSTUS	CDS	215678	215780	1	+	2	ID=scaffold53.g61.t1.cds;Parent=scaffold53.g61.t1
scaffold53	AUGUSTUS	exon	215678	215780	.	+	.	Parent=scaffold53.g61.t1
scaffold53	AUGUSTUS	CDS	215896	216096	1	+	1	ID=scaffold53.g61.t1.cds;Parent=scaffold53.g61.t1
scaffold53	AUGUSTUS	exon	215896	216096	.	+	.	Parent=scaffold53.g61.t1
scaffold53	AUGUSTUS	CDS	216517	216754	1	+	1	ID=scaffold53.g61.t1.cds;Parent=scaffold53.g61.t1
scaffold53	AUGUSTUS	exon	216517	216754	.	+	.	Parent=scaffold53.g61.t1
scaffold53	AUGUSTUS	CDS	216833	217160	1	+	0	ID=scaffold53.g61.t1.cds;Parent=scaffold53.g61.t1
scaffold53	AUGUSTUS	exon	216833	217160	.	+	.	Parent=scaffold53.g61.t1
scaffold53	AUGUSTUS	CDS	217244	217493	1	+	2	ID=scaffold53.g61.t1.cds;Parent=scaffold53.g61.t1
scaffold53	AUGUSTUS	exon	217244	217493	.	+	.	Parent=scaffold53.g61.t1
scaffold53	AUGUSTUS	CDS	217614	218290	1	+	1	ID=scaffold53.g61.t1.cds;Parent=scaffold53.g61.t1
scaffold53	AUGUSTUS	exon	217614	218290	.	+	.	Parent=scaffold53.g61.t1
scaffold53	AUGUSTUS	CDS	218365	218504	0.97	+	2	ID=scaffold53.g61.t1.cds;Parent=scaffold53.g61.t1
scaffold53	AUGUSTUS	exon	218365	219022	.	+	.	Parent=scaffold53.g61.t1
scaffold53	AUGUSTUS	stop_codon	218502	218504	.	+	0	Parent=scaffold53.g61.t1
scaffold53	AUGUSTUS	transcription_end_site	219022	219022	.	+	.	Parent=scaffold53.g61.t1
scaffold53	AUGUSTUS	gene	219837	222481	0.54	+	.	ID=scaffold53.g62
scaffold53	AUGUSTUS	transcript	219837	222481	0.54	+	.	ID=scaffold53.g62.t1;Parent=scaffold53.g62
scaffold53	AUGUSTUS	transcription_start_site	219837	219837	.	+	.	Parent=scaffold53.g62.t1
scaffold53	AUGUSTUS	exon	219837	220819	.	+	.	Parent=scaffold53.g62.t1
scaffold53	AUGUSTUS	start_codon	220398	220400	.	+	0	Parent=scaffold53.g62.t1
scaffold53	AUGUSTUS	intron	220820	220949	1	+	.	Parent=scaffold53.g62.t1
scaffold53	AUGUSTUS	CDS	220398	220819	0.94	+	0	ID=scaffold53.g62.t1.cds;Parent=scaffold53.g62.t1
scaffold53	AUGUSTUS	CDS	220950	222192	1	+	1	ID=scaffold53.g62.t1.cds;Parent=scaffold53.g62.t1
scaffold53	AUGUSTUS	exon	220950	222481	.	+	.	Parent=scaffold53.g62.t1
scaffold53	AUGUSTUS	stop_codon	222190	222192	.	+	0	Parent=scaffold53.g62.t1
scaffold53	AUGUSTUS	transcription_end_site	222481	222481	.	+	.	Parent=scaffold53.g62.t1
scaffold53	AUGUSTUS	gene	222705	225912	0.61	-	.	ID=scaffold53.g63
scaffold53	AUGUSTUS	transcript	222705	225912	0.61	-	.	ID=scaffold53.g63.t1;Parent=scaffold53.g63
scaffold53	AUGUSTUS	transcription_end_site	222705	222705	.	-	.	Parent=scaffold53.g63.t1
scaffold53	AUGUSTUS	exon	222705	223556	.	-	.	Parent=scaffold53.g63.t1
scaffold53	AUGUSTUS	stop_codon	223147	223149	.	-	0	Parent=scaffold53.g63.t1
scaffold53	AUGUSTUS	intron	223557	223818	1	-	.	Parent=scaffold53.g63.t1
scaffold53	AUGUSTUS	intron	224294	224747	1	-	.	Parent=scaffold53.g63.t1
scaffold53	AUGUSTUS	intron	225064	225141	1	-	.	Parent=scaffold53.g63.t1
scaffold53	AUGUSTUS	CDS	223147	223556	1	-	2	ID=scaffold53.g63.t1.cds;Parent=scaffold53.g63.t1
scaffold53	AUGUSTUS	CDS	223819	224293	1	-	0	ID=scaffold53.g63.t1.cds;Parent=scaffold53.g63.t1
scaffold53	AUGUSTUS	exon	223819	224293	.	-	.	Parent=scaffold53.g63.t1
scaffold53	AUGUSTUS	CDS	224748	225063	1	-	1	ID=scaffold53.g63.t1.cds;Parent=scaffold53.g63.t1
scaffold53	AUGUSTUS	exon	224748	225063	.	-	.	Parent=scaffold53.g63.t1
scaffold53	AUGUSTUS	CDS	225142	225452	1	-	0	ID=scaffold53.g63.t1.cds;Parent=scaffold53.g63.t1
scaffold53	AUGUSTUS	exon	225142	225912	.	-	.	Parent=scaffold53.g63.t1
scaffold53	AUGUSTUS	start_codon	225450	225452	.	-	0	Parent=scaffold53.g63.t1
scaffold53	AUGUSTUS	transcription_start_site	225912	225912	.	-	.	Parent=scaffold53.g63.t1
scaffold53	AUGUSTUS	gene	227066	228402	0.3	-	.	ID=scaffold53.g64
scaffold53	AUGUSTUS	transcript	227066	228402	0.3	-	.	ID=scaffold53.g64.t1;Parent=scaffold53.g64
scaffold53	AUGUSTUS	transcription_end_site	227066	227066	.	-	.	Parent=scaffold53.g64.t1
scaffold53	AUGUSTUS	exon	227066	227278	.	-	.	Parent=scaffold53.g64.t1
scaffold53	AUGUSTUS	stop_codon	227183	227185	.	-	0	Parent=scaffold53.g64.t1
scaffold53	AUGUSTUS	intron	227279	227367	1	-	.	Parent=scaffold53.g64.t1
scaffold53	AUGUSTUS	intron	227509	227592	1	-	.	Parent=scaffold53.g64.t1
scaffold53	AUGUSTUS	intron	227889	228044	1	-	.	Parent=scaffold53.g64.t1
scaffold53	AUGUSTUS	CDS	227183	227278	1	-	0	ID=scaffold53.g64.t1.cds;Parent=scaffold53.g64.t1
scaffold53	AUGUSTUS	CDS	227368	227508	1	-	0	ID=scaffold53.g64.t1.cds;Parent=scaffold53.g64.t1
scaffold53	AUGUSTUS	exon	227368	227508	.	-	.	Parent=scaffold53.g64.t1
scaffold53	AUGUSTUS	CDS	227593	227888	1	-	2	ID=scaffold53.g64.t1.cds;Parent=scaffold53.g64.t1
scaffold53	AUGUSTUS	exon	227593	227888	.	-	.	Parent=scaffold53.g64.t1
scaffold53	AUGUSTUS	CDS	228045	228372	1	-	0	ID=scaffold53.g64.t1.cds;Parent=scaffold53.g64.t1
scaffold53	AUGUSTUS	exon	228045	228402	.	-	.	Parent=scaffold53.g64.t1
scaffold53	AUGUSTUS	start_codon	228370	228372	.	-	0	Parent=scaffold53.g64.t1
scaffold53	AUGUSTUS	transcription_start_site	228402	228402	.	-	.	Parent=scaffold53.g64.t1
scaffold53	AUGUSTUS	gene	230127	231887	0.14	+	.	ID=scaffold53.g65
scaffold53	AUGUSTUS	transcript	230127	231887	0.14	+	.	ID=scaffold53.g65.t1;Parent=scaffold53.g65
scaffold53	AUGUSTUS	transcription_start_site	230127	230127	.	+	.	Parent=scaffold53.g65.t1
scaffold53	AUGUSTUS	exon	230127	230501	.	+	.	Parent=scaffold53.g65.t1
scaffold53	AUGUSTUS	start_codon	230364	230366	.	+	0	Parent=scaffold53.g65.t1
scaffold53	AUGUSTUS	intron	230502	230585	1	+	.	Parent=scaffold53.g65.t1
scaffold53	AUGUSTUS	intron	230882	230985	1	+	.	Parent=scaffold53.g65.t1
scaffold53	AUGUSTUS	intron	231092	231475	0.99	+	.	Parent=scaffold53.g65.t1
scaffold53	AUGUSTUS	intron	231587	231684	1	+	.	Parent=scaffold53.g65.t1
scaffold53	AUGUSTUS	CDS	230364	230501	1	+	0	ID=scaffold53.g65.t1.cds;Parent=scaffold53.g65.t1
scaffold53	AUGUSTUS	CDS	230586	230881	1	+	0	ID=scaffold53.g65.t1.cds;Parent=scaffold53.g65.t1
scaffold53	AUGUSTUS	exon	230586	230881	.	+	.	Parent=scaffold53.g65.t1
scaffold53	AUGUSTUS	CDS	230986	231091	1	+	1	ID=scaffold53.g65.t1.cds;Parent=scaffold53.g65.t1
scaffold53	AUGUSTUS	exon	230986	231091	.	+	.	Parent=scaffold53.g65.t1
scaffold53	AUGUSTUS	CDS	231476	231586	1	+	0	ID=scaffold53.g65.t1.cds;Parent=scaffold53.g65.t1
scaffold53	AUGUSTUS	exon	231476	231586	.	+	.	Parent=scaffold53.g65.t1
scaffold53	AUGUSTUS	CDS	231685	231801	1	+	0	ID=scaffold53.g65.t1.cds;Parent=scaffold53.g65.t1
scaffold53	AUGUSTUS	exon	231685	231887	.	+	.	Parent=scaffold53.g65.t1
scaffold53	AUGUSTUS	stop_codon	231799	231801	.	+	0	Parent=scaffold53.g65.t1
scaffold53	AUGUSTUS	transcription_end_site	231887	231887	.	+	.	Parent=scaffold53.g65.t1
scaffold53	AUGUSTUS	gene	232028	233872	0.23	-	.	ID=scaffold53.g66
scaffold53	AUGUSTUS	transcript	232028	233872	0.23	-	.	ID=scaffold53.g66.t1;Parent=scaffold53.g66
scaffold53	AUGUSTUS	transcription_end_site	232028	232028	.	-	.	Parent=scaffold53.g66.t1
scaffold53	AUGUSTUS	exon	232028	232781	.	-	.	Parent=scaffold53.g66.t1
scaffold53	AUGUSTUS	stop_codon	232290	232292	.	-	0	Parent=scaffold53.g66.t1
scaffold53	AUGUSTUS	intron	232782	232909	1	-	.	Parent=scaffold53.g66.t1
scaffold53	AUGUSTUS	CDS	232290	232781	1	-	0	ID=scaffold53.g66.t1.cds;Parent=scaffold53.g66.t1
scaffold53	AUGUSTUS	CDS	232910	233041	0.99	-	0	ID=scaffold53.g66.t1.cds;Parent=scaffold53.g66.t1
scaffold53	AUGUSTUS	exon	232910	233054	.	-	.	Parent=scaffold53.g66.t1
scaffold53	AUGUSTUS	start_codon	233039	233041	.	-	0	Parent=scaffold53.g66.t1
scaffold53	AUGUSTUS	exon	233524	233872	.	-	.	Parent=scaffold53.g66.t1
scaffold53	AUGUSTUS	transcription_start_site	233872	233872	.	-	.	Parent=scaffold53.g66.t1
scaffold53	AUGUSTUS	gene	233946	239022	0.27	-	.	ID=scaffold53.g67
scaffold53	AUGUSTUS	transcript	233946	239022	0.27	-	.	ID=scaffold53.g67.t1;Parent=scaffold53.g67
scaffold53	AUGUSTUS	transcription_end_site	233946	233946	.	-	.	Parent=scaffold53.g67.t1
scaffold53	AUGUSTUS	exon	233946	234423	.	-	.	Parent=scaffold53.g67.t1
scaffold53	AUGUSTUS	stop_codon	234314	234316	.	-	0	Parent=scaffold53.g67.t1
scaffold53	AUGUSTUS	intron	234424	234512	1	-	.	Parent=scaffold53.g67.t1
scaffold53	AUGUSTUS	intron	234597	234673	1	-	.	Parent=scaffold53.g67.t1
scaffold53	AUGUSTUS	intron	234745	235375	1	-	.	Parent=scaffold53.g67.t1
scaffold53	AUGUSTUS	intron	235519	235654	1	-	.	Parent=scaffold53.g67.t1
scaffold53	AUGUSTUS	intron	235748	236060	1	-	.	Parent=scaffold53.g67.t1
scaffold53	AUGUSTUS	intron	236115	236323	1	-	.	Parent=scaffold53.g67.t1
scaffold53	AUGUSTUS	intron	236487	236843	1	-	.	Parent=scaffold53.g67.t1
scaffold53	AUGUSTUS	intron	236879	236970	1	-	.	Parent=scaffold53.g67.t1
scaffold53	AUGUSTUS	intron	237154	237270	1	-	.	Parent=scaffold53.g67.t1
scaffold53	AUGUSTUS	intron	237423	237551	1	-	.	Parent=scaffold53.g67.t1
scaffold53	AUGUSTUS	intron	237672	237795	1	-	.	Parent=scaffold53.g67.t1
scaffold53	AUGUSTUS	intron	237908	237987	1	-	.	Parent=scaffold53.g67.t1
scaffold53	AUGUSTUS	intron	238147	238627	1	-	.	Parent=scaffold53.g67.t1
scaffold53	AUGUSTUS	CDS	234314	234423	0.99	-	2	ID=scaffold53.g67.t1.cds;Parent=scaffold53.g67.t1
scaffold53	AUGUSTUS	CDS	234513	234596	1	-	2	ID=scaffold53.g67.t1.cds;Parent=scaffold53.g67.t1
scaffold53	AUGUSTUS	exon	234513	234596	.	-	.	Parent=scaffold53.g67.t1
scaffold53	AUGUSTUS	CDS	234674	234744	1	-	1	ID=scaffold53.g67.t1.cds;Parent=scaffold53.g67.t1
scaffold53	AUGUSTUS	exon	234674	234744	.	-	.	Parent=scaffold53.g67.t1
scaffold53	AUGUSTUS	CDS	235376	235518	1	-	0	ID=scaffold53.g67.t1.cds;Parent=scaffold53.g67.t1
scaffold53	AUGUSTUS	exon	235376	235518	.	-	.	Parent=scaffold53.g67.t1
scaffold53	AUGUSTUS	CDS	235655	235747	1	-	0	ID=scaffold53.g67.t1.cds;Parent=scaffold53.g67.t1
scaffold53	AUGUSTUS	exon	235655	235747	.	-	.	Parent=scaffold53.g67.t1
scaffold53	AUGUSTUS	CDS	236061	236114	1	-	0	ID=scaffold53.g67.t1.cds;Parent=scaffold53.g67.t1
scaffold53	AUGUSTUS	exon	236061	236114	.	-	.	Parent=scaffold53.g67.t1
scaffold53	AUGUSTUS	CDS	236324	236486	1	-	1	ID=scaffold53.g67.t1.cds;Parent=scaffold53.g67.t1
scaffold53	AUGUSTUS	exon	236324	236486	.	-	.	Parent=scaffold53.g67.t1
scaffold53	AUGUSTUS	CDS	236844	236878	1	-	0	ID=scaffold53.g67.t1.cds;Parent=scaffold53.g67.t1
scaffold53	AUGUSTUS	exon	236844	236878	.	-	.	Parent=scaffold53.g67.t1
scaffold53	AUGUSTUS	CDS	236971	237153	1	-	0	ID=scaffold53.g67.t1.cds;Parent=scaffold53.g67.t1
scaffold53	AUGUSTUS	exon	236971	237153	.	-	.	Parent=scaffold53.g67.t1
scaffold53	AUGUSTUS	CDS	237271	237422	1	-	2	ID=scaffold53.g67.t1.cds;Parent=scaffold53.g67.t1
scaffold53	AUGUSTUS	exon	237271	237422	.	-	.	Parent=scaffold53.g67.t1
scaffold53	AUGUSTUS	CDS	237552	237671	1	-	2	ID=scaffold53.g67.t1.cds;Parent=scaffold53.g67.t1
scaffold53	AUGUSTUS	exon	237552	237671	.	-	.	Parent=scaffold53.g67.t1
scaffold53	AUGUSTUS	CDS	237796	237907	1	-	0	ID=scaffold53.g67.t1.cds;Parent=scaffold53.g67.t1
scaffold53	AUGUSTUS	exon	237796	237907	.	-	.	Parent=scaffold53.g67.t1
scaffold53	AUGUSTUS	CDS	237988	238146	1	-	0	ID=scaffold53.g67.t1.cds;Parent=scaffold53.g67.t1
scaffold53	AUGUSTUS	exon	237988	238146	.	-	.	Parent=scaffold53.g67.t1
scaffold53	AUGUSTUS	CDS	238628	238771	1	-	0	ID=scaffold53.g67.t1.cds;Parent=scaffold53.g67.t1
scaffold53	AUGUSTUS	exon	238628	239022	.	-	.	Parent=scaffold53.g67.t1
scaffold53	AUGUSTUS	start_codon	238769	238771	.	-	0	Parent=scaffold53.g67.t1
scaffold53	AUGUSTUS	transcription_start_site	239022	239022	.	-	.	Parent=scaffold53.g67.t1
scaffold53	AUGUSTUS	gene	240962	243832	0.2	-	.	ID=scaffold53.g68
scaffold53	AUGUSTUS	transcript	240962	243832	0.2	-	.	ID=scaffold53.g68.t1;Parent=scaffold53.g68
scaffold53	AUGUSTUS	transcription_end_site	240962	240962	.	-	.	Parent=scaffold53.g68.t1
scaffold53	AUGUSTUS	exon	240962	241362	.	-	.	Parent=scaffold53.g68.t1
scaffold53	AUGUSTUS	stop_codon	241177	241179	.	-	0	Parent=scaffold53.g68.t1
scaffold53	AUGUSTUS	intron	241363	241471	1	-	.	Parent=scaffold53.g68.t1
scaffold53	AUGUSTUS	intron	241793	241863	1	-	.	Parent=scaffold53.g68.t1
scaffold53	AUGUSTUS	intron	242013	242084	1	-	.	Parent=scaffold53.g68.t1
scaffold53	AUGUSTUS	intron	242347	242425	1	-	.	Parent=scaffold53.g68.t1
scaffold53	AUGUSTUS	intron	242564	242658	1	-	.	Parent=scaffold53.g68.t1
scaffold53	AUGUSTUS	intron	242840	242924	1	-	.	Parent=scaffold53.g68.t1
scaffold53	AUGUSTUS	intron	243030	243102	1	-	.	Parent=scaffold53.g68.t1
scaffold53	AUGUSTUS	intron	243234	243333	1	-	.	Parent=scaffold53.g68.t1
scaffold53	AUGUSTUS	intron	243411	243568	1	-	.	Parent=scaffold53.g68.t1
scaffold53	AUGUSTUS	CDS	241177	241362	1	-	0	ID=scaffold53.g68.t1.cds;Parent=scaffold53.g68.t1
scaffold53	AUGUSTUS	CDS	241472	241792	1	-	0	ID=scaffold53.g68.t1.cds;Parent=scaffold53.g68.t1
scaffold53	AUGUSTUS	exon	241472	241792	.	-	.	Parent=scaffold53.g68.t1
scaffold53	AUGUSTUS	CDS	241864	242012	1	-	2	ID=scaffold53.g68.t1.cds;Parent=scaffold53.g68.t1
scaffold53	AUGUSTUS	exon	241864	242012	.	-	.	Parent=scaffold53.g68.t1
scaffold53	AUGUSTUS	CDS	242085	242346	1	-	0	ID=scaffold53.g68.t1.cds;Parent=scaffold53.g68.t1
scaffold53	AUGUSTUS	exon	242085	242346	.	-	.	Parent=scaffold53.g68.t1
scaffold53	AUGUSTUS	CDS	242426	242563	1	-	0	ID=scaffold53.g68.t1.cds;Parent=scaffold53.g68.t1
scaffold53	AUGUSTUS	exon	242426	242563	.	-	.	Parent=scaffold53.g68.t1
scaffold53	AUGUSTUS	CDS	242659	242839	1	-	1	ID=scaffold53.g68.t1.cds;Parent=scaffold53.g68.t1
scaffold53	AUGUSTUS	exon	242659	242839	.	-	.	Parent=scaffold53.g68.t1
scaffold53	AUGUSTUS	CDS	242925	243029	1	-	1	ID=scaffold53.g68.t1.cds;Parent=scaffold53.g68.t1
scaffold53	AUGUSTUS	exon	242925	243029	.	-	.	Parent=scaffold53.g68.t1
scaffold53	AUGUSTUS	CDS	243103	243233	1	-	0	ID=scaffold53.g68.t1.cds;Parent=scaffold53.g68.t1
scaffold53	AUGUSTUS	exon	243103	243233	.	-	.	Parent=scaffold53.g68.t1
scaffold53	AUGUSTUS	CDS	243334	243410	1	-	2	ID=scaffold53.g68.t1.cds;Parent=scaffold53.g68.t1
scaffold53	AUGUSTUS	exon	243334	243410	.	-	.	Parent=scaffold53.g68.t1
scaffold53	AUGUSTUS	CDS	243569	243728	0.99	-	0	ID=scaffold53.g68.t1.cds;Parent=scaffold53.g68.t1
scaffold53	AUGUSTUS	exon	243569	243832	.	-	.	Parent=scaffold53.g68.t1
scaffold53	AUGUSTUS	start_codon	243726	243728	.	-	0	Parent=scaffold53.g68.t1
scaffold53	AUGUSTUS	transcription_start_site	243832	243832	.	-	.	Parent=scaffold53.g68.t1
scaffold53	AUGUSTUS	gene	243968	247192	0.33	-	.	ID=scaffold53.g69
scaffold53	AUGUSTUS	transcript	243968	247192	0.33	-	.	ID=scaffold53.g69.t1;Parent=scaffold53.g69
scaffold53	AUGUSTUS	transcription_end_site	243968	243968	.	-	.	Parent=scaffold53.g69.t1
scaffold53	AUGUSTUS	exon	243968	244249	.	-	.	Parent=scaffold53.g69.t1
scaffold53	AUGUSTUS	stop_codon	244064	244066	.	-	0	Parent=scaffold53.g69.t1
scaffold53	AUGUSTUS	intron	244250	244455	1	-	.	Parent=scaffold53.g69.t1
scaffold53	AUGUSTUS	intron	244867	245154	1	-	.	Parent=scaffold53.g69.t1
scaffold53	AUGUSTUS	intron	245303	245376	1	-	.	Parent=scaffold53.g69.t1
scaffold53	AUGUSTUS	intron	245482	245624	1	-	.	Parent=scaffold53.g69.t1
scaffold53	AUGUSTUS	intron	245756	245889	1	-	.	Parent=scaffold53.g69.t1
scaffold53	AUGUSTUS	intron	245994	246270	1	-	.	Parent=scaffold53.g69.t1
scaffold53	AUGUSTUS	CDS	244064	244249	1	-	0	ID=scaffold53.g69.t1.cds;Parent=scaffold53.g69.t1
scaffold53	AUGUSTUS	CDS	244456	244866	1	-	0	ID=scaffold53.g69.t1.cds;Parent=scaffold53.g69.t1
scaffold53	AUGUSTUS	exon	244456	244866	.	-	.	Parent=scaffold53.g69.t1
scaffold53	AUGUSTUS	CDS	245155	245302	1	-	1	ID=scaffold53.g69.t1.cds;Parent=scaffold53.g69.t1
scaffold53	AUGUSTUS	exon	245155	245302	.	-	.	Parent=scaffold53.g69.t1
scaffold53	AUGUSTUS	CDS	245377	245481	1	-	1	ID=scaffold53.g69.t1.cds;Parent=scaffold53.g69.t1
scaffold53	AUGUSTUS	exon	245377	245481	.	-	.	Parent=scaffold53.g69.t1
scaffold53	AUGUSTUS	CDS	245625	245755	1	-	0	ID=scaffold53.g69.t1.cds;Parent=scaffold53.g69.t1
scaffold53	AUGUSTUS	exon	245625	245755	.	-	.	Parent=scaffold53.g69.t1
scaffold53	AUGUSTUS	CDS	245890	245993	1	-	2	ID=scaffold53.g69.t1.cds;Parent=scaffold53.g69.t1
scaffold53	AUGUSTUS	exon	245890	245993	.	-	.	Parent=scaffold53.g69.t1
scaffold53	AUGUSTUS	CDS	246271	246283	0.87	-	0	ID=scaffold53.g69.t1.cds;Parent=scaffold53.g69.t1
scaffold53	AUGUSTUS	exon	246271	246384	.	-	.	Parent=scaffold53.g69.t1
scaffold53	AUGUSTUS	start_codon	246281	246283	.	-	0	Parent=scaffold53.g69.t1
scaffold53	AUGUSTUS	exon	246997	247192	.	-	.	Parent=scaffold53.g69.t1
scaffold53	AUGUSTUS	transcription_start_site	247192	247192	.	-	.	Parent=scaffold53.g69.t1
scaffold53	AUGUSTUS	gene	247360	249692	0.75	-	.	ID=scaffold53.g70
scaffold53	AUGUSTUS	transcript	247360	249692	0.75	-	.	ID=scaffold53.g70.t1;Parent=scaffold53.g70
scaffold53	AUGUSTUS	transcription_end_site	247360	247360	.	-	.	Parent=scaffold53.g70.t1
scaffold53	AUGUSTUS	exon	247360	247741	.	-	.	Parent=scaffold53.g70.t1
scaffold53	AUGUSTUS	stop_codon	247544	247546	.	-	0	Parent=scaffold53.g70.t1
scaffold53	AUGUSTUS	intron	247742	247857	1	-	.	Parent=scaffold53.g70.t1
scaffold53	AUGUSTUS	intron	247981	248075	1	-	.	Parent=scaffold53.g70.t1
scaffold53	AUGUSTUS	intron	248206	248289	1	-	.	Parent=scaffold53.g70.t1
scaffold53	AUGUSTUS	intron	248392	248498	1	-	.	Parent=scaffold53.g70.t1
scaffold53	AUGUSTUS	intron	248630	248713	1	-	.	Parent=scaffold53.g70.t1
scaffold53	AUGUSTUS	intron	248818	249507	1	-	.	Parent=scaffold53.g70.t1
scaffold53	AUGUSTUS	CDS	247544	247741	1	-	0	ID=scaffold53.g70.t1.cds;Parent=scaffold53.g70.t1
scaffold53	AUGUSTUS	CDS	247858	247980	1	-	0	ID=scaffold53.g70.t1.cds;Parent=scaffold53.g70.t1
scaffold53	AUGUSTUS	exon	247858	247980	.	-	.	Parent=scaffold53.g70.t1
scaffold53	AUGUSTUS	CDS	248076	248205	1	-	1	ID=scaffold53.g70.t1.cds;Parent=scaffold53.g70.t1
scaffold53	AUGUSTUS	exon	248076	248205	.	-	.	Parent=scaffold53.g70.t1
scaffold53	AUGUSTUS	CDS	248290	248391	1	-	1	ID=scaffold53.g70.t1.cds;Parent=scaffold53.g70.t1
scaffold53	AUGUSTUS	exon	248290	248391	.	-	.	Parent=scaffold53.g70.t1
scaffold53	AUGUSTUS	CDS	248499	248629	1	-	0	ID=scaffold53.g70.t1.cds;Parent=scaffold53.g70.t1
scaffold53	AUGUSTUS	exon	248499	248629	.	-	.	Parent=scaffold53.g70.t1
scaffold53	AUGUSTUS	CDS	248714	248817	1	-	2	ID=scaffold53.g70.t1.cds;Parent=scaffold53.g70.t1
scaffold53	AUGUSTUS	exon	248714	248817	.	-	.	Parent=scaffold53.g70.t1
scaffold53	AUGUSTUS	CDS	249508	249646	1	-	0	ID=scaffold53.g70.t1.cds;Parent=scaffold53.g70.t1
scaffold53	AUGUSTUS	exon	249508	249692	.	-	.	Parent=scaffold53.g70.t1
scaffold53	AUGUSTUS	start_codon	249644	249646	.	-	0	Parent=scaffold53.g70.t1
scaffold53	AUGUSTUS	transcription_start_site	249692	249692	.	-	.	Parent=scaffold53.g70.t1
scaffold53	AUGUSTUS	gene	250267	253799	0.15	+	.	ID=scaffold53.g71
scaffold53	AUGUSTUS	transcript	250267	253799	0.15	+	.	ID=scaffold53.g71.t1;Parent=scaffold53.g71
scaffold53	AUGUSTUS	transcription_start_site	250267	250267	.	+	.	Parent=scaffold53.g71.t1
scaffold53	AUGUSTUS	exon	250267	250625	.	+	.	Parent=scaffold53.g71.t1
scaffold53	AUGUSTUS	start_codon	250561	250563	.	+	0	Parent=scaffold53.g71.t1
scaffold53	AUGUSTUS	intron	250626	250859	1	+	.	Parent=scaffold53.g71.t1
scaffold53	AUGUSTUS	intron	251014	251117	1	+	.	Parent=scaffold53.g71.t1
scaffold53	AUGUSTUS	intron	251275	251357	1	+	.	Parent=scaffold53.g71.t1
scaffold53	AUGUSTUS	intron	251496	251879	1	+	.	Parent=scaffold53.g71.t1
scaffold53	AUGUSTUS	intron	251933	252012	1	+	.	Parent=scaffold53.g71.t1
scaffold53	AUGUSTUS	intron	252208	252349	1	+	.	Parent=scaffold53.g71.t1
scaffold53	AUGUSTUS	intron	252413	252488	1	+	.	Parent=scaffold53.g71.t1
scaffold53	AUGUSTUS	intron	252531	252604	1	+	.	Parent=scaffold53.g71.t1
scaffold53	AUGUSTUS	intron	252662	252743	1	+	.	Parent=scaffold53.g71.t1
scaffold53	AUGUSTUS	intron	252786	252883	1	+	.	Parent=scaffold53.g71.t1
scaffold53	AUGUSTUS	intron	252940	253024	1	+	.	Parent=scaffold53.g71.t1
scaffold53	AUGUSTUS	intron	253173	253267	1	+	.	Parent=scaffold53.g71.t1
scaffold53	AUGUSTUS	intron	253353	253466	1	+	.	Parent=scaffold53.g71.t1
scaffold53	AUGUSTUS	CDS	250561	250625	0.68	+	0	ID=scaffold53.g71.t1.cds;Parent=scaffold53.g71.t1
scaffold53	AUGUSTUS	CDS	250860	251013	1	+	1	ID=scaffold53.g71.t1.cds;Parent=scaffold53.g71.t1
scaffold53	AUGUSTUS	exon	250860	251013	.	+	.	Parent=scaffold53.g71.t1
scaffold53	AUGUSTUS	CDS	251118	251274	1	+	0	ID=scaffold53.g71.t1.cds;Parent=scaffold53.g71.t1
scaffold53	AUGUSTUS	exon	251118	251274	.	+	.	Parent=scaffold53.g71.t1
scaffold53	AUGUSTUS	CDS	251358	251495	1	+	2	ID=scaffold53.g71.t1.cds;Parent=scaffold53.g71.t1
scaffold53	AUGUSTUS	exon	251358	251495	.	+	.	Parent=scaffold53.g71.t1
scaffold53	AUGUSTUS	CDS	251880	251932	1	+	2	ID=scaffold53.g71.t1.cds;Parent=scaffold53.g71.t1
scaffold53	AUGUSTUS	exon	251880	251932	.	+	.	Parent=scaffold53.g71.t1
scaffold53	AUGUSTUS	CDS	252013	252207	1	+	0	ID=scaffold53.g71.t1.cds;Parent=scaffold53.g71.t1
scaffold53	AUGUSTUS	exon	252013	252207	.	+	.	Parent=scaffold53.g71.t1
scaffold53	AUGUSTUS	CDS	252350	252412	1	+	0	ID=scaffold53.g71.t1.cds;Parent=scaffold53.g71.t1
scaffold53	AUGUSTUS	exon	252350	252412	.	+	.	Parent=scaffold53.g71.t1
scaffold53	AUGUSTUS	CDS	252489	252530	1	+	0	ID=scaffold53.g71.t1.cds;Parent=scaffold53.g71.t1
scaffold53	AUGUSTUS	exon	252489	252530	.	+	.	Parent=scaffold53.g71.t1
scaffold53	AUGUSTUS	CDS	252605	252661	1	+	0	ID=scaffold53.g71.t1.cds;Parent=scaffold53.g71.t1
scaffold53	AUGUSTUS	exon	252605	252661	.	+	.	Parent=scaffold53.g71.t1
scaffold53	AUGUSTUS	CDS	252744	252785	1	+	0	ID=scaffold53.g71.t1.cds;Parent=scaffold53.g71.t1
scaffold53	AUGUSTUS	exon	252744	252785	.	+	.	Parent=scaffold53.g71.t1
scaffold53	AUGUSTUS	CDS	252884	252939	1	+	0	ID=scaffold53.g71.t1.cds;Parent=scaffold53.g71.t1
scaffold53	AUGUSTUS	exon	252884	252939	.	+	.	Parent=scaffold53.g71.t1
scaffold53	AUGUSTUS	CDS	253025	253172	1	+	1	ID=scaffold53.g71.t1.cds;Parent=scaffold53.g71.t1
scaffold53	AUGUSTUS	exon	253025	253172	.	+	.	Parent=scaffold53.g71.t1
scaffold53	AUGUSTUS	CDS	253268	253352	1	+	0	ID=scaffold53.g71.t1.cds;Parent=scaffold53.g71.t1
scaffold53	AUGUSTUS	exon	253268	253352	.	+	.	Parent=scaffold53.g71.t1
scaffold53	AUGUSTUS	CDS	253467	253567	0.99	+	2	ID=scaffold53.g71.t1.cds;Parent=scaffold53.g71.t1
scaffold53	AUGUSTUS	exon	253467	253799	.	+	.	Parent=scaffold53.g71.t1
scaffold53	AUGUSTUS	stop_codon	253565	253567	.	+	0	Parent=scaffold53.g71.t1
scaffold53	AUGUSTUS	transcription_end_site	253799	253799	.	+	.	Parent=scaffold53.g71.t1
scaffold53	AUGUSTUS	gene	254117	255888	0.26	+	.	ID=scaffold53.g72
scaffold53	AUGUSTUS	transcript	254117	255888	0.26	+	.	ID=scaffold53.g72.t1;Parent=scaffold53.g72
scaffold53	AUGUSTUS	transcription_start_site	254117	254117	.	+	.	Parent=scaffold53.g72.t1
scaffold53	AUGUSTUS	exon	254117	254799	.	+	.	Parent=scaffold53.g72.t1
scaffold53	AUGUSTUS	start_codon	254289	254291	.	+	0	Parent=scaffold53.g72.t1
scaffold53	AUGUSTUS	intron	254800	254872	1	+	.	Parent=scaffold53.g72.t1
scaffold53	AUGUSTUS	intron	255022	255116	1	+	.	Parent=scaffold53.g72.t1
scaffold53	AUGUSTUS	intron	255217	255295	1	+	.	Parent=scaffold53.g72.t1
scaffold53	AUGUSTUS	CDS	254289	254799	0.99	+	0	ID=scaffold53.g72.t1.cds;Parent=scaffold53.g72.t1
scaffold53	AUGUSTUS	CDS	254873	255021	1	+	2	ID=scaffold53.g72.t1.cds;Parent=scaffold53.g72.t1
scaffold53	AUGUSTUS	exon	254873	255021	.	+	.	Parent=scaffold53.g72.t1
scaffold53	AUGUSTUS	CDS	255117	255216	1	+	0	ID=scaffold53.g72.t1.cds;Parent=scaffold53.g72.t1
scaffold53	AUGUSTUS	exon	255117	255216	.	+	.	Parent=scaffold53.g72.t1
scaffold53	AUGUSTUS	CDS	255296	255837	1	+	2	ID=scaffold53.g72.t1.cds;Parent=scaffold53.g72.t1
scaffold53	AUGUSTUS	exon	255296	255888	.	+	.	Parent=scaffold53.g72.t1
scaffold53	AUGUSTUS	stop_codon	255835	255837	.	+	0	Parent=scaffold53.g72.t1
scaffold53	AUGUSTUS	transcription_end_site	255888	255888	.	+	.	Parent=scaffold53.g72.t1
scaffold53	AUGUSTUS	gene	258277	260251	0.1	+	.	ID=scaffold53.g73
scaffold53	AUGUSTUS	transcript	258277	260251	0.1	+	.	ID=scaffold53.g73.t1;Parent=scaffold53.g73
scaffold53	AUGUSTUS	transcription_start_site	258277	258277	.	+	.	Parent=scaffold53.g73.t1
scaffold53	AUGUSTUS	exon	258277	258782	.	+	.	Parent=scaffold53.g73.t1
scaffold53	AUGUSTUS	start_codon	258321	258323	.	+	0	Parent=scaffold53.g73.t1
scaffold53	AUGUSTUS	intron	258783	260015	0.37	+	.	Parent=scaffold53.g73.t1
scaffold53	AUGUSTUS	CDS	258321	258782	0.35	+	0	ID=scaffold53.g73.t1.cds;Parent=scaffold53.g73.t1
scaffold53	AUGUSTUS	CDS	260016	260174	0.79	+	0	ID=scaffold53.g73.t1.cds;Parent=scaffold53.g73.t1
scaffold53	AUGUSTUS	exon	260016	260251	.	+	.	Parent=scaffold53.g73.t1
scaffold53	AUGUSTUS	stop_codon	260172	260174	.	+	0	Parent=scaffold53.g73.t1
scaffold53	AUGUSTUS	transcription_end_site	260251	260251	.	+	.	Parent=scaffold53.g73.t1
scaffold53	AUGUSTUS	gene	260354	263032	0.27	-	.	ID=scaffold53.g74
scaffold53	AUGUSTUS	transcript	260354	263032	0.27	-	.	ID=scaffold53.g74.t1;Parent=scaffold53.g74
scaffold53	AUGUSTUS	transcription_end_site	260354	260354	.	-	.	Parent=scaffold53.g74.t1
scaffold53	AUGUSTUS	exon	260354	260676	.	-	.	Parent=scaffold53.g74.t1
scaffold53	AUGUSTUS	stop_codon	260557	260559	.	-	0	Parent=scaffold53.g74.t1
scaffold53	AUGUSTUS	intron	260677	260751	1	-	.	Parent=scaffold53.g74.t1
scaffold53	AUGUSTUS	intron	261097	261179	1	-	.	Parent=scaffold53.g74.t1
scaffold53	AUGUSTUS	intron	261645	261731	1	-	.	Parent=scaffold53.g74.t1
scaffold53	AUGUSTUS	intron	261887	261982	1	-	.	Parent=scaffold53.g74.t1
scaffold53	AUGUSTUS	intron	262100	262190	1	-	.	Parent=scaffold53.g74.t1
scaffold53	AUGUSTUS	CDS	260557	260676	1	-	0	ID=scaffold53.g74.t1.cds;Parent=scaffold53.g74.t1
scaffold53	AUGUSTUS	CDS	260752	261096	1	-	0	ID=scaffold53.g74.t1.cds;Parent=scaffold53.g74.t1
scaffold53	AUGUSTUS	exon	260752	261096	.	-	.	Parent=scaffold53.g74.t1
scaffold53	AUGUSTUS	CDS	261180	261644	1	-	0	ID=scaffold53.g74.t1.cds;Parent=scaffold53.g74.t1
scaffold53	AUGUSTUS	exon	261180	261644	.	-	.	Parent=scaffold53.g74.t1
scaffold53	AUGUSTUS	CDS	261732	261886	1	-	2	ID=scaffold53.g74.t1.cds;Parent=scaffold53.g74.t1
scaffold53	AUGUSTUS	exon	261732	261886	.	-	.	Parent=scaffold53.g74.t1
scaffold53	AUGUSTUS	CDS	261983	262099	1	-	2	ID=scaffold53.g74.t1.cds;Parent=scaffold53.g74.t1
scaffold53	AUGUSTUS	exon	261983	262099	.	-	.	Parent=scaffold53.g74.t1
scaffold53	AUGUSTUS	CDS	262191	262536	1	-	0	ID=scaffold53.g74.t1.cds;Parent=scaffold53.g74.t1
scaffold53	AUGUSTUS	exon	262191	263032	.	-	.	Parent=scaffold53.g74.t1
scaffold53	AUGUSTUS	start_codon	262534	262536	.	-	0	Parent=scaffold53.g74.t1
scaffold53	AUGUSTUS	transcription_start_site	263032	263032	.	-	.	Parent=scaffold53.g74.t1
scaffold53	AUGUSTUS	gene	263887	267297	0.29	+	.	ID=scaffold53.g75
scaffold53	AUGUSTUS	transcript	263887	267297	0.29	+	.	ID=scaffold53.g75.t1;Parent=scaffold53.g75
scaffold53	AUGUSTUS	transcription_start_site	263887	263887	.	+	.	Parent=scaffold53.g75.t1
scaffold53	AUGUSTUS	exon	263887	264028	.	+	.	Parent=scaffold53.g75.t1
scaffold53	AUGUSTUS	start_codon	264013	264015	.	+	0	Parent=scaffold53.g75.t1
scaffold53	AUGUSTUS	intron	264029	264109	1	+	.	Parent=scaffold53.g75.t1
scaffold53	AUGUSTUS	intron	264203	264294	1	+	.	Parent=scaffold53.g75.t1
scaffold53	AUGUSTUS	intron	264363	264431	1	+	.	Parent=scaffold53.g75.t1
scaffold53	AUGUSTUS	intron	264508	264588	1	+	.	Parent=scaffold53.g75.t1
scaffold53	AUGUSTUS	intron	264636	264707	1	+	.	Parent=scaffold53.g75.t1
scaffold53	AUGUSTUS	intron	264834	264919	1	+	.	Parent=scaffold53.g75.t1
scaffold53	AUGUSTUS	intron	264998	265135	1	+	.	Parent=scaffold53.g75.t1
scaffold53	AUGUSTUS	intron	265224	265342	1	+	.	Parent=scaffold53.g75.t1
scaffold53	AUGUSTUS	intron	265456	265582	1	+	.	Parent=scaffold53.g75.t1
scaffold53	AUGUSTUS	intron	265646	265719	1	+	.	Parent=scaffold53.g75.t1
scaffold53	AUGUSTUS	intron	265776	265859	1	+	.	Parent=scaffold53.g75.t1
scaffold53	AUGUSTUS	intron	265965	266083	1	+	.	Parent=scaffold53.g75.t1
scaffold53	AUGUSTUS	intron	266141	266398	1	+	.	Parent=scaffold53.g75.t1
scaffold53	AUGUSTUS	intron	266501	266640	1	+	.	Parent=scaffold53.g75.t1
scaffold53	AUGUSTUS	intron	266690	266839	1	+	.	Parent=scaffold53.g75.t1
scaffold53	AUGUSTUS	intron	266909	267014	1	+	.	Parent=scaffold53.g75.t1
scaffold53	AUGUSTUS	CDS	264013	264028	1	+	0	ID=scaffold53.g75.t1.cds;Parent=scaffold53.g75.t1
scaffold53	AUGUSTUS	CDS	264110	264202	1	+	2	ID=scaffold53.g75.t1.cds;Parent=scaffold53.g75.t1
scaffold53	AUGUSTUS	exon	264110	264202	.	+	.	Parent=scaffold53.g75.t1
scaffold53	AUGUSTUS	CDS	264295	264362	1	+	2	ID=scaffold53.g75.t1.cds;Parent=scaffold53.g75.t1
scaffold53	AUGUSTUS	exon	264295	264362	.	+	.	Parent=scaffold53.g75.t1
scaffold53	AUGUSTUS	CDS	264432	264507	1	+	0	ID=scaffold53.g75.t1.cds;Parent=scaffold53.g75.t1
scaffold53	AUGUSTUS	exon	264432	264507	.	+	.	Parent=scaffold53.g75.t1
scaffold53	AUGUSTUS	CDS	264589	264635	1	+	2	ID=scaffold53.g75.t1.cds;Parent=scaffold53.g75.t1
scaffold53	AUGUSTUS	exon	264589	264635	.	+	.	Parent=scaffold53.g75.t1
scaffold53	AUGUSTUS	CDS	264708	264833	1	+	0	ID=scaffold53.g75.t1.cds;Parent=scaffold53.g75.t1
scaffold53	AUGUSTUS	exon	264708	264833	.	+	.	Parent=scaffold53.g75.t1
scaffold53	AUGUSTUS	CDS	264920	264997	1	+	0	ID=scaffold53.g75.t1.cds;Parent=scaffold53.g75.t1
scaffold53	AUGUSTUS	exon	264920	264997	.	+	.	Parent=scaffold53.g75.t1
scaffold53	AUGUSTUS	CDS	265136	265223	1	+	0	ID=scaffold53.g75.t1.cds;Parent=scaffold53.g75.t1
scaffold53	AUGUSTUS	exon	265136	265223	.	+	.	Parent=scaffold53.g75.t1
scaffold53	AUGUSTUS	CDS	265343	265455	1	+	2	ID=scaffold53.g75.t1.cds;Parent=scaffold53.g75.t1
scaffold53	AUGUSTUS	exon	265343	265455	.	+	.	Parent=scaffold53.g75.t1
scaffold53	AUGUSTUS	CDS	265583	265645	1	+	0	ID=scaffold53.g75.t1.cds;Parent=scaffold53.g75.t1
scaffold53	AUGUSTUS	exon	265583	265645	.	+	.	Parent=scaffold53.g75.t1
scaffold53	AUGUSTUS	CDS	265720	265775	1	+	0	ID=scaffold53.g75.t1.cds;Parent=scaffold53.g75.t1
scaffold53	AUGUSTUS	exon	265720	265775	.	+	.	Parent=scaffold53.g75.t1
scaffold53	AUGUSTUS	CDS	265860	265964	1	+	1	ID=scaffold53.g75.t1.cds;Parent=scaffold53.g75.t1
scaffold53	AUGUSTUS	exon	265860	265964	.	+	.	Parent=scaffold53.g75.t1
scaffold53	AUGUSTUS	CDS	266084	266140	1	+	1	ID=scaffold53.g75.t1.cds;Parent=scaffold53.g75.t1
scaffold53	AUGUSTUS	exon	266084	266140	.	+	.	Parent=scaffold53.g75.t1
scaffold53	AUGUSTUS	CDS	266399	266500	1	+	1	ID=scaffold53.g75.t1.cds;Parent=scaffold53.g75.t1
scaffold53	AUGUSTUS	exon	266399	266500	.	+	.	Parent=scaffold53.g75.t1
scaffold53	AUGUSTUS	CDS	266641	266689	1	+	1	ID=scaffold53.g75.t1.cds;Parent=scaffold53.g75.t1
scaffold53	AUGUSTUS	exon	266641	266689	.	+	.	Parent=scaffold53.g75.t1
scaffold53	AUGUSTUS	CDS	266840	266908	1	+	0	ID=scaffold53.g75.t1.cds;Parent=scaffold53.g75.t1
scaffold53	AUGUSTUS	exon	266840	266908	.	+	.	Parent=scaffold53.g75.t1
scaffold53	AUGUSTUS	CDS	267015	267092	1	+	0	ID=scaffold53.g75.t1.cds;Parent=scaffold53.g75.t1
scaffold53	AUGUSTUS	exon	267015	267297	.	+	.	Parent=scaffold53.g75.t1
scaffold53	AUGUSTUS	stop_codon	267090	267092	.	+	0	Parent=scaffold53.g75.t1
scaffold53	AUGUSTUS	transcription_end_site	267297	267297	.	+	.	Parent=scaffold53.g75.t1
scaffold53	AUGUSTUS	gene	267577	269012	0.08	+	.	ID=scaffold53.g76
scaffold53	AUGUSTUS	transcript	267577	269012	0.08	+	.	ID=scaffold53.g76.t1;Parent=scaffold53.g76
scaffold53	AUGUSTUS	transcription_start_site	267577	267577	.	+	.	Parent=scaffold53.g76.t1
scaffold53	AUGUSTUS	exon	267577	267787	.	+	.	Parent=scaffold53.g76.t1
scaffold53	AUGUSTUS	start_codon	267643	267645	.	+	0	Parent=scaffold53.g76.t1
scaffold53	AUGUSTUS	intron	267788	268355	0.96	+	.	Parent=scaffold53.g76.t1
scaffold53	AUGUSTUS	CDS	267643	267787	0.86	+	0	ID=scaffold53.g76.t1.cds;Parent=scaffold53.g76.t1
scaffold53	AUGUSTUS	CDS	268356	268567	0.96	+	2	ID=scaffold53.g76.t1.cds;Parent=scaffold53.g76.t1
scaffold53	AUGUSTUS	exon	268356	268640	.	+	.	Parent=scaffold53.g76.t1
scaffold53	AUGUSTUS	stop_codon	268565	268567	.	+	0	Parent=scaffold53.g76.t1
scaffold53	AUGUSTUS	exon	268740	269012	.	+	.	Parent=scaffold53.g76.t1
scaffold53	AUGUSTUS	transcription_end_site	269012	269012	.	+	.	Parent=scaffold53.g76.t1
scaffold53	AUGUSTUS	gene	269397	270878	0.31	+	.	ID=scaffold53.g77
scaffold53	AUGUSTUS	transcript	269397	270878	0.31	+	.	ID=scaffold53.g77.t1;Parent=scaffold53.g77
scaffold53	AUGUSTUS	transcription_start_site	269397	269397	.	+	.	Parent=scaffold53.g77.t1
scaffold53	AUGUSTUS	exon	269397	269695	.	+	.	Parent=scaffold53.g77.t1
scaffold53	AUGUSTUS	start_codon	269536	269538	.	+	0	Parent=scaffold53.g77.t1
scaffold53	AUGUSTUS	intron	269696	269781	1	+	.	Parent=scaffold53.g77.t1
scaffold53	AUGUSTUS	intron	270060	270147	1	+	.	Parent=scaffold53.g77.t1
scaffold53	AUGUSTUS	CDS	269536	269695	1	+	0	ID=scaffold53.g77.t1.cds;Parent=scaffold53.g77.t1
scaffold53	AUGUSTUS	CDS	269782	270059	1	+	2	ID=scaffold53.g77.t1.cds;Parent=scaffold53.g77.t1
scaffold53	AUGUSTUS	exon	269782	270059	.	+	.	Parent=scaffold53.g77.t1
scaffold53	AUGUSTUS	CDS	270148	270576	1	+	0	ID=scaffold53.g77.t1.cds;Parent=scaffold53.g77.t1
scaffold53	AUGUSTUS	exon	270148	270878	.	+	.	Parent=scaffold53.g77.t1
scaffold53	AUGUSTUS	stop_codon	270574	270576	.	+	0	Parent=scaffold53.g77.t1
scaffold53	AUGUSTUS	transcription_end_site	270878	270878	.	+	.	Parent=scaffold53.g77.t1
scaffold53	AUGUSTUS	gene	270945	272012	0.08	-	.	ID=scaffold53.g78
scaffold53	AUGUSTUS	transcript	270945	272012	0.08	-	.	ID=scaffold53.g78.t1;Parent=scaffold53.g78
scaffold53	AUGUSTUS	transcription_end_site	270945	270945	.	-	.	Parent=scaffold53.g78.t1
scaffold53	AUGUSTUS	exon	270945	271152	.	-	.	Parent=scaffold53.g78.t1
scaffold53	AUGUSTUS	stop_codon	271078	271080	.	-	0	Parent=scaffold53.g78.t1
scaffold53	AUGUSTUS	intron	271153	271781	0.94	-	.	Parent=scaffold53.g78.t1
scaffold53	AUGUSTUS	CDS	271078	271152	0.94	-	0	ID=scaffold53.g78.t1.cds;Parent=scaffold53.g78.t1
scaffold53	AUGUSTUS	CDS	271782	271895	0.94	-	0	ID=scaffold53.g78.t1.cds;Parent=scaffold53.g78.t1
scaffold53	AUGUSTUS	exon	271782	272012	.	-	.	Parent=scaffold53.g78.t1
scaffold53	AUGUSTUS	start_codon	271893	271895	.	-	0	Parent=scaffold53.g78.t1
scaffold53	AUGUSTUS	transcription_start_site	272012	272012	.	-	.	Parent=scaffold53.g78.t1
scaffold53	AUGUSTUS	gene	272107	273101	0.17	+	.	ID=scaffold53.g79
scaffold53	AUGUSTUS	transcript	272107	273101	0.17	+	.	ID=scaffold53.g79.t1;Parent=scaffold53.g79
scaffold53	AUGUSTUS	transcription_start_site	272107	272107	.	+	.	Parent=scaffold53.g79.t1
scaffold53	AUGUSTUS	exon	272107	272449	.	+	.	Parent=scaffold53.g79.t1
scaffold53	AUGUSTUS	start_codon	272162	272164	.	+	0	Parent=scaffold53.g79.t1
scaffold53	AUGUSTUS	intron	272450	272537	1	+	.	Parent=scaffold53.g79.t1
scaffold53	AUGUSTUS	intron	272593	272699	1	+	.	Parent=scaffold53.g79.t1
scaffold53	AUGUSTUS	CDS	272162	272449	1	+	0	ID=scaffold53.g79.t1.cds;Parent=scaffold53.g79.t1
scaffold53	AUGUSTUS	CDS	272538	272592	1	+	0	ID=scaffold53.g79.t1.cds;Parent=scaffold53.g79.t1
scaffold53	AUGUSTUS	exon	272538	272592	.	+	.	Parent=scaffold53.g79.t1
scaffold53	AUGUSTUS	CDS	272700	273034	1	+	2	ID=scaffold53.g79.t1.cds;Parent=scaffold53.g79.t1
scaffold53	AUGUSTUS	exon	272700	273101	.	+	.	Parent=scaffold53.g79.t1
scaffold53	AUGUSTUS	stop_codon	273032	273034	.	+	0	Parent=scaffold53.g79.t1
scaffold53	AUGUSTUS	transcription_end_site	273101	273101	.	+	.	Parent=scaffold53.g79.t1
scaffold53	AUGUSTUS	gene	273163	275732	0.17	-	.	ID=scaffold53.g80
scaffold53	AUGUSTUS	transcript	273163	275732	0.17	-	.	ID=scaffold53.g80.t1;Parent=scaffold53.g80
scaffold53	AUGUSTUS	transcription_end_site	273163	273163	.	-	.	Parent=scaffold53.g80.t1
scaffold53	AUGUSTUS	exon	273163	273524	.	-	.	Parent=scaffold53.g80.t1
scaffold53	AUGUSTUS	stop_codon	273273	273275	.	-	0	Parent=scaffold53.g80.t1
scaffold53	AUGUSTUS	intron	273525	273606	1	-	.	Parent=scaffold53.g80.t1
scaffold53	AUGUSTUS	intron	273718	273812	1	-	.	Parent=scaffold53.g80.t1
scaffold53	AUGUSTUS	intron	274146	274225	1	-	.	Parent=scaffold53.g80.t1
scaffold53	AUGUSTUS	intron	274312	274391	1	-	.	Parent=scaffold53.g80.t1
scaffold53	AUGUSTUS	intron	274498	274586	1	-	.	Parent=scaffold53.g80.t1
scaffold53	AUGUSTUS	intron	274721	274810	1	-	.	Parent=scaffold53.g80.t1
scaffold53	AUGUSTUS	intron	274947	275020	1	-	.	Parent=scaffold53.g80.t1
scaffold53	AUGUSTUS	intron	275242	275324	1	-	.	Parent=scaffold53.g80.t1
scaffold53	AUGUSTUS	CDS	273273	273524	1	-	0	ID=scaffold53.g80.t1.cds;Parent=scaffold53.g80.t1
scaffold53	AUGUSTUS	CDS	273607	273717	1	-	0	ID=scaffold53.g80.t1.cds;Parent=scaffold53.g80.t1
scaffold53	AUGUSTUS	exon	273607	273717	.	-	.	Parent=scaffold53.g80.t1
scaffold53	AUGUSTUS	CDS	273813	274145	1	-	0	ID=scaffold53.g80.t1.cds;Parent=scaffold53.g80.t1
scaffold53	AUGUSTUS	exon	273813	274145	.	-	.	Parent=scaffold53.g80.t1
scaffold53	AUGUSTUS	CDS	274226	274311	1	-	2	ID=scaffold53.g80.t1.cds;Parent=scaffold53.g80.t1
scaffold53	AUGUSTUS	exon	274226	274311	.	-	.	Parent=scaffold53.g80.t1
scaffold53	AUGUSTUS	CDS	274392	274497	1	-	0	ID=scaffold53.g80.t1.cds;Parent=scaffold53.g80.t1
scaffold53	AUGUSTUS	exon	274392	274497	.	-	.	Parent=scaffold53.g80.t1
scaffold53	AUGUSTUS	CDS	274587	274720	1	-	2	ID=scaffold53.g80.t1.cds;Parent=scaffold53.g80.t1
scaffold53	AUGUSTUS	exon	274587	274720	.	-	.	Parent=scaffold53.g80.t1
scaffold53	AUGUSTUS	CDS	274811	274946	1	-	0	ID=scaffold53.g80.t1.cds;Parent=scaffold53.g80.t1
scaffold53	AUGUSTUS	exon	274811	274946	.	-	.	Parent=scaffold53.g80.t1
scaffold53	AUGUSTUS	CDS	275021	275241	1	-	2	ID=scaffold53.g80.t1.cds;Parent=scaffold53.g80.t1
scaffold53	AUGUSTUS	exon	275021	275241	.	-	.	Parent=scaffold53.g80.t1
scaffold53	AUGUSTUS	CDS	275325	275397	1	-	0	ID=scaffold53.g80.t1.cds;Parent=scaffold53.g80.t1
scaffold53	AUGUSTUS	exon	275325	275407	.	-	.	Parent=scaffold53.g80.t1
scaffold53	AUGUSTUS	start_codon	275395	275397	.	-	0	Parent=scaffold53.g80.t1
scaffold53	AUGUSTUS	exon	275542	275732	.	-	.	Parent=scaffold53.g80.t1
scaffold53	AUGUSTUS	transcription_start_site	275732	275732	.	-	.	Parent=scaffold53.g80.t1
scaffold53	AUGUSTUS	gene	276637	277460	0.06	+	.	ID=scaffold53.g81
scaffold53	AUGUSTUS	transcript	276637	277460	0.06	+	.	ID=scaffold53.g81.t1;Parent=scaffold53.g81
scaffold53	AUGUSTUS	transcription_start_site	276637	276637	.	+	.	Parent=scaffold53.g81.t1
scaffold53	AUGUSTUS	exon	276637	276717	.	+	.	Parent=scaffold53.g81.t1
scaffold53	AUGUSTUS	exon	276787	277052	.	+	.	Parent=scaffold53.g81.t1
scaffold53	AUGUSTUS	start_codon	276805	276807	.	+	0	Parent=scaffold53.g81.t1
scaffold53	AUGUSTUS	intron	277053	277127	1	+	.	Parent=scaffold53.g81.t1
scaffold53	AUGUSTUS	CDS	276805	277052	0.62	+	0	ID=scaffold53.g81.t1.cds;Parent=scaffold53.g81.t1
scaffold53	AUGUSTUS	CDS	277128	277281	1	+	1	ID=scaffold53.g81.t1.cds;Parent=scaffold53.g81.t1
scaffold53	AUGUSTUS	exon	277128	277460	.	+	.	Parent=scaffold53.g81.t1
scaffold53	AUGUSTUS	stop_codon	277279	277281	.	+	0	Parent=scaffold53.g81.t1
scaffold53	AUGUSTUS	transcription_end_site	277460	277460	.	+	.	Parent=scaffold53.g81.t1
scaffold53	AUGUSTUS	gene	277468	279732	0.04	-	.	ID=scaffold53.g82
scaffold53	AUGUSTUS	transcript	277468	279732	0.04	-	.	ID=scaffold53.g82.t1;Parent=scaffold53.g82
scaffold53	AUGUSTUS	transcription_end_site	277468	277468	.	-	.	Parent=scaffold53.g82.t1
scaffold53	AUGUSTUS	exon	277468	277674	.	-	.	Parent=scaffold53.g82.t1
scaffold53	AUGUSTUS	stop_codon	277567	277569	.	-	0	Parent=scaffold53.g82.t1
scaffold53	AUGUSTUS	intron	277675	277860	1	-	.	Parent=scaffold53.g82.t1
scaffold53	AUGUSTUS	intron	277949	278024	1	-	.	Parent=scaffold53.g82.t1
scaffold53	AUGUSTUS	intron	278145	278231	1	-	.	Parent=scaffold53.g82.t1
scaffold53	AUGUSTUS	intron	278309	278386	1	-	.	Parent=scaffold53.g82.t1
scaffold53	AUGUSTUS	intron	278557	278647	1	-	.	Parent=scaffold53.g82.t1
scaffold53	AUGUSTUS	intron	278762	278871	1	-	.	Parent=scaffold53.g82.t1
scaffold53	AUGUSTUS	intron	279019	279101	1	-	.	Parent=scaffold53.g82.t1
scaffold53	AUGUSTUS	intron	279408	279470	1	-	.	Parent=scaffold53.g82.t1
scaffold53	AUGUSTUS	CDS	277567	277674	1	-	0	ID=scaffold53.g82.t1.cds;Parent=scaffold53.g82.t1
scaffold53	AUGUSTUS	CDS	277861	277948	1	-	1	ID=scaffold53.g82.t1.cds;Parent=scaffold53.g82.t1
scaffold53	AUGUSTUS	exon	277861	277948	.	-	.	Parent=scaffold53.g82.t1
scaffold53	AUGUSTUS	CDS	278025	278144	1	-	1	ID=scaffold53.g82.t1.cds;Parent=scaffold53.g82.t1
scaffold53	AUGUSTUS	exon	278025	278144	.	-	.	Parent=scaffold53.g82.t1
scaffold53	AUGUSTUS	CDS	278232	278308	1	-	0	ID=scaffold53.g82.t1.cds;Parent=scaffold53.g82.t1
scaffold53	AUGUSTUS	exon	278232	278308	.	-	.	Parent=scaffold53.g82.t1
scaffold53	AUGUSTUS	CDS	278387	278556	1	-	2	ID=scaffold53.g82.t1.cds;Parent=scaffold53.g82.t1
scaffold53	AUGUSTUS	exon	278387	278556	.	-	.	Parent=scaffold53.g82.t1
scaffold53	AUGUSTUS	CDS	278648	278761	1	-	2	ID=scaffold53.g82.t1.cds;Parent=scaffold53.g82.t1
scaffold53	AUGUSTUS	exon	278648	278761	.	-	.	Parent=scaffold53.g82.t1
scaffold53	AUGUSTUS	CDS	278872	279018	1	-	2	ID=scaffold53.g82.t1.cds;Parent=scaffold53.g82.t1
scaffold53	AUGUSTUS	exon	278872	279018	.	-	.	Parent=scaffold53.g82.t1
scaffold53	AUGUSTUS	CDS	279102	279407	1	-	2	ID=scaffold53.g82.t1.cds;Parent=scaffold53.g82.t1
scaffold53	AUGUSTUS	exon	279102	279407	.	-	.	Parent=scaffold53.g82.t1
scaffold53	AUGUSTUS	CDS	279471	279642	0.92	-	0	ID=scaffold53.g82.t1.cds;Parent=scaffold53.g82.t1
scaffold53	AUGUSTUS	exon	279471	279732	.	-	.	Parent=scaffold53.g82.t1
scaffold53	AUGUSTUS	start_codon	279640	279642	.	-	0	Parent=scaffold53.g82.t1
scaffold53	AUGUSTUS	transcription_start_site	279732	279732	.	-	.	Parent=scaffold53.g82.t1
scaffold53	AUGUSTUS	gene	279837	283701	0.09	+	.	ID=scaffold53.g83
scaffold53	AUGUSTUS	transcript	279837	283701	0.09	+	.	ID=scaffold53.g83.t1;Parent=scaffold53.g83
scaffold53	AUGUSTUS	transcription_start_site	279837	279837	.	+	.	Parent=scaffold53.g83.t1
scaffold53	AUGUSTUS	exon	279837	279970	.	+	.	Parent=scaffold53.g83.t1
scaffold53	AUGUSTUS	start_codon	279920	279922	.	+	0	Parent=scaffold53.g83.t1
scaffold53	AUGUSTUS	intron	279971	280047	1	+	.	Parent=scaffold53.g83.t1
scaffold53	AUGUSTUS	intron	280250	280326	1	+	.	Parent=scaffold53.g83.t1
scaffold53	AUGUSTUS	intron	280402	280487	1	+	.	Parent=scaffold53.g83.t1
scaffold53	AUGUSTUS	intron	280587	280696	1	+	.	Parent=scaffold53.g83.t1
scaffold53	AUGUSTUS	intron	280738	280957	1	+	.	Parent=scaffold53.g83.t1
scaffold53	AUGUSTUS	intron	281072	281134	1	+	.	Parent=scaffold53.g83.t1
scaffold53	AUGUSTUS	intron	281250	281340	1	+	.	Parent=scaffold53.g83.t1
scaffold53	AUGUSTUS	intron	281532	281609	1	+	.	Parent=scaffold53.g83.t1
scaffold53	AUGUSTUS	intron	281730	281817	1	+	.	Parent=scaffold53.g83.t1
scaffold53	AUGUSTUS	intron	281899	282049	1	+	.	Parent=scaffold53.g83.t1
scaffold53	AUGUSTUS	intron	282283	282469	1	+	.	Parent=scaffold53.g83.t1
scaffold53	AUGUSTUS	intron	282510	282598	1	+	.	Parent=scaffold53.g83.t1
scaffold53	AUGUSTUS	intron	282698	282920	1	+	.	Parent=scaffold53.g83.t1
scaffold53	AUGUSTUS	intron	283352	283645	1	+	.	Parent=scaffold53.g83.t1
scaffold53	AUGUSTUS	CDS	279920	279970	1	+	0	ID=scaffold53.g83.t1.cds;Parent=scaffold53.g83.t1
scaffold53	AUGUSTUS	CDS	280048	280249	1	+	0	ID=scaffold53.g83.t1.cds;Parent=scaffold53.g83.t1
scaffold53	AUGUSTUS	exon	280048	280249	.	+	.	Parent=scaffold53.g83.t1
scaffold53	AUGUSTUS	CDS	280327	280401	1	+	2	ID=scaffold53.g83.t1.cds;Parent=scaffold53.g83.t1
scaffold53	AUGUSTUS	exon	280327	280401	.	+	.	Parent=scaffold53.g83.t1
scaffold53	AUGUSTUS	CDS	280488	280586	1	+	2	ID=scaffold53.g83.t1.cds;Parent=scaffold53.g83.t1
scaffold53	AUGUSTUS	exon	280488	280586	.	+	.	Parent=scaffold53.g83.t1
scaffold53	AUGUSTUS	CDS	280697	280737	1	+	2	ID=scaffold53.g83.t1.cds;Parent=scaffold53.g83.t1
scaffold53	AUGUSTUS	exon	280697	280737	.	+	.	Parent=scaffold53.g83.t1
scaffold53	AUGUSTUS	CDS	280958	281071	1	+	0	ID=scaffold53.g83.t1.cds;Parent=scaffold53.g83.t1
scaffold53	AUGUSTUS	exon	280958	281071	.	+	.	Parent=scaffold53.g83.t1
scaffold53	AUGUSTUS	CDS	281135	281249	1	+	0	ID=scaffold53.g83.t1.cds;Parent=scaffold53.g83.t1
scaffold53	AUGUSTUS	exon	281135	281249	.	+	.	Parent=scaffold53.g83.t1
scaffold53	AUGUSTUS	CDS	281341	281531	1	+	2	ID=scaffold53.g83.t1.cds;Parent=scaffold53.g83.t1
scaffold53	AUGUSTUS	exon	281341	281531	.	+	.	Parent=scaffold53.g83.t1
scaffold53	AUGUSTUS	CDS	281610	281729	1	+	0	ID=scaffold53.g83.t1.cds;Parent=scaffold53.g83.t1
scaffold53	AUGUSTUS	exon	281610	281729	.	+	.	Parent=scaffold53.g83.t1
scaffold53	AUGUSTUS	CDS	281818	281898	1	+	0	ID=scaffold53.g83.t1.cds;Parent=scaffold53.g83.t1
scaffold53	AUGUSTUS	exon	281818	281898	.	+	.	Parent=scaffold53.g83.t1
scaffold53	AUGUSTUS	CDS	282050	282282	1	+	0	ID=scaffold53.g83.t1.cds;Parent=scaffold53.g83.t1
scaffold53	AUGUSTUS	exon	282050	282282	.	+	.	Parent=scaffold53.g83.t1
scaffold53	AUGUSTUS	CDS	282470	282509	1	+	1	ID=scaffold53.g83.t1.cds;Parent=scaffold53.g83.t1
scaffold53	AUGUSTUS	exon	282470	282509	.	+	.	Parent=scaffold53.g83.t1
scaffold53	AUGUSTUS	CDS	282599	282697	1	+	0	ID=scaffold53.g83.t1.cds;Parent=scaffold53.g83.t1
scaffold53	AUGUSTUS	exon	282599	282697	.	+	.	Parent=scaffold53.g83.t1
scaffold53	AUGUSTUS	CDS	282921	283351	1	+	0	ID=scaffold53.g83.t1.cds;Parent=scaffold53.g83.t1
scaffold53	AUGUSTUS	exon	282921	283351	.	+	.	Parent=scaffold53.g83.t1
scaffold53	AUGUSTUS	CDS	283646	283652	1	+	1	ID=scaffold53.g83.t1.cds;Parent=scaffold53.g83.t1
scaffold53	AUGUSTUS	exon	283646	283701	.	+	.	Parent=scaffold53.g83.t1
scaffold53	AUGUSTUS	stop_codon	283650	283652	.	+	0	Parent=scaffold53.g83.t1
scaffold53	AUGUSTUS	transcription_end_site	283701	283701	.	+	.	Parent=scaffold53.g83.t1
scaffold53	AUGUSTUS	gene	283917	285422	0.16	+	.	ID=scaffold53.g84
scaffold53	AUGUSTUS	transcript	283917	285422	0.16	+	.	ID=scaffold53.g84.t1;Parent=scaffold53.g84
scaffold53	AUGUSTUS	transcription_start_site	283917	283917	.	+	.	Parent=scaffold53.g84.t1
scaffold53	AUGUSTUS	exon	283917	284217	.	+	.	Parent=scaffold53.g84.t1
scaffold53	AUGUSTUS	start_codon	284083	284085	.	+	0	Parent=scaffold53.g84.t1
scaffold53	AUGUSTUS	intron	284218	284295	1	+	.	Parent=scaffold53.g84.t1
scaffold53	AUGUSTUS	intron	284396	284477	1	+	.	Parent=scaffold53.g84.t1
scaffold53	AUGUSTUS	intron	284501	284607	1	+	.	Parent=scaffold53.g84.t1
scaffold53	AUGUSTUS	intron	284698	284976	1	+	.	Parent=scaffold53.g84.t1
scaffold53	AUGUSTUS	CDS	284083	284217	1	+	0	ID=scaffold53.g84.t1.cds;Parent=scaffold53.g84.t1
scaffold53	AUGUSTUS	CDS	284296	284395	1	+	0	ID=scaffold53.g84.t1.cds;Parent=scaffold53.g84.t1
scaffold53	AUGUSTUS	exon	284296	284395	.	+	.	Parent=scaffold53.g84.t1
scaffold53	AUGUSTUS	CDS	284478	284500	1	+	2	ID=scaffold53.g84.t1.cds;Parent=scaffold53.g84.t1
scaffold53	AUGUSTUS	exon	284478	284500	.	+	.	Parent=scaffold53.g84.t1
scaffold53	AUGUSTUS	CDS	284608	284697	1	+	0	ID=scaffold53.g84.t1.cds;Parent=scaffold53.g84.t1
scaffold53	AUGUSTUS	exon	284608	284697	.	+	.	Parent=scaffold53.g84.t1
scaffold53	AUGUSTUS	CDS	284977	285246	1	+	0	ID=scaffold53.g84.t1.cds;Parent=scaffold53.g84.t1
scaffold53	AUGUSTUS	exon	284977	285422	.	+	.	Parent=scaffold53.g84.t1
scaffold53	AUGUSTUS	stop_codon	285244	285246	.	+	0	Parent=scaffold53.g84.t1
scaffold53	AUGUSTUS	transcription_end_site	285422	285422	.	+	.	Parent=scaffold53.g84.t1
scaffold53	AUGUSTUS	gene	285517	292397	0.32	+	.	ID=scaffold53.g85
scaffold53	AUGUSTUS	transcript	285517	292397	0.32	+	.	ID=scaffold53.g85.t1;Parent=scaffold53.g85
scaffold53	AUGUSTUS	transcription_start_site	285517	285517	.	+	.	Parent=scaffold53.g85.t1
scaffold53	AUGUSTUS	exon	285517	285799	.	+	.	Parent=scaffold53.g85.t1
scaffold53	AUGUSTUS	exon	285886	287515	.	+	.	Parent=scaffold53.g85.t1
scaffold53	AUGUSTUS	start_codon	285945	285947	.	+	0	Parent=scaffold53.g85.t1
scaffold53	AUGUSTUS	intron	287516	287615	1	+	.	Parent=scaffold53.g85.t1
scaffold53	AUGUSTUS	intron	287788	287879	1	+	.	Parent=scaffold53.g85.t1
scaffold53	AUGUSTUS	intron	287971	288159	1	+	.	Parent=scaffold53.g85.t1
scaffold53	AUGUSTUS	intron	288297	288383	1	+	.	Parent=scaffold53.g85.t1
scaffold53	AUGUSTUS	intron	288444	288557	1	+	.	Parent=scaffold53.g85.t1
scaffold53	AUGUSTUS	intron	288678	288804	1	+	.	Parent=scaffold53.g85.t1
scaffold53	AUGUSTUS	intron	288874	288951	1	+	.	Parent=scaffold53.g85.t1
scaffold53	AUGUSTUS	intron	289018	289250	1	+	.	Parent=scaffold53.g85.t1
scaffold53	AUGUSTUS	intron	289341	289564	1	+	.	Parent=scaffold53.g85.t1
scaffold53	AUGUSTUS	intron	289670	289755	1	+	.	Parent=scaffold53.g85.t1
scaffold53	AUGUSTUS	intron	289885	290044	1	+	.	Parent=scaffold53.g85.t1
scaffold53	AUGUSTUS	intron	290255	290399	1	+	.	Parent=scaffold53.g85.t1
scaffold53	AUGUSTUS	intron	290550	290701	1	+	.	Parent=scaffold53.g85.t1
scaffold53	AUGUSTUS	intron	290756	290880	1	+	.	Parent=scaffold53.g85.t1
scaffold53	AUGUSTUS	intron	290940	291190	1	+	.	Parent=scaffold53.g85.t1
scaffold53	AUGUSTUS	intron	291258	291332	1	+	.	Parent=scaffold53.g85.t1
scaffold53	AUGUSTUS	intron	291510	291601	1	+	.	Parent=scaffold53.g85.t1
scaffold53	AUGUSTUS	intron	291659	291740	1	+	.	Parent=scaffold53.g85.t1
scaffold53	AUGUSTUS	intron	291816	291909	1	+	.	Parent=scaffold53.g85.t1
scaffold53	AUGUSTUS	CDS	285945	287515	1	+	0	ID=scaffold53.g85.t1.cds;Parent=scaffold53.g85.t1
scaffold53	AUGUSTUS	CDS	287616	287787	1	+	1	ID=scaffold53.g85.t1.cds;Parent=scaffold53.g85.t1
scaffold53	AUGUSTUS	exon	287616	287787	.	+	.	Parent=scaffold53.g85.t1
scaffold53	AUGUSTUS	CDS	287880	287970	1	+	0	ID=scaffold53.g85.t1.cds;Parent=scaffold53.g85.t1
scaffold53	AUGUSTUS	exon	287880	287970	.	+	.	Parent=scaffold53.g85.t1
scaffold53	AUGUSTUS	CDS	288160	288296	1	+	2	ID=scaffold53.g85.t1.cds;Parent=scaffold53.g85.t1
scaffold53	AUGUSTUS	exon	288160	288296	.	+	.	Parent=scaffold53.g85.t1
scaffold53	AUGUSTUS	CDS	288384	288443	1	+	0	ID=scaffold53.g85.t1.cds;Parent=scaffold53.g85.t1
scaffold53	AUGUSTUS	exon	288384	288443	.	+	.	Parent=scaffold53.g85.t1
scaffold53	AUGUSTUS	CDS	288558	288677	1	+	0	ID=scaffold53.g85.t1.cds;Parent=scaffold53.g85.t1
scaffold53	AUGUSTUS	exon	288558	288677	.	+	.	Parent=scaffold53.g85.t1
scaffold53	AUGUSTUS	CDS	288805	288873	1	+	0	ID=scaffold53.g85.t1.cds;Parent=scaffold53.g85.t1
scaffold53	AUGUSTUS	exon	288805	288873	.	+	.	Parent=scaffold53.g85.t1
scaffold53	AUGUSTUS	CDS	288952	289017	1	+	0	ID=scaffold53.g85.t1.cds;Parent=scaffold53.g85.t1
scaffold53	AUGUSTUS	exon	288952	289017	.	+	.	Parent=scaffold53.g85.t1
scaffold53	AUGUSTUS	CDS	289251	289340	1	+	0	ID=scaffold53.g85.t1.cds;Parent=scaffold53.g85.t1
scaffold53	AUGUSTUS	exon	289251	289340	.	+	.	Parent=scaffold53.g85.t1
scaffold53	AUGUSTUS	CDS	289565	289669	1	+	0	ID=scaffold53.g85.t1.cds;Parent=scaffold53.g85.t1
scaffold53	AUGUSTUS	exon	289565	289669	.	+	.	Parent=scaffold53.g85.t1
scaffold53	AUGUSTUS	CDS	289756	289884	1	+	0	ID=scaffold53.g85.t1.cds;Parent=scaffold53.g85.t1
scaffold53	AUGUSTUS	exon	289756	289884	.	+	.	Parent=scaffold53.g85.t1
scaffold53	AUGUSTUS	CDS	290045	290254	1	+	0	ID=scaffold53.g85.t1.cds;Parent=scaffold53.g85.t1
scaffold53	AUGUSTUS	exon	290045	290254	.	+	.	Parent=scaffold53.g85.t1
scaffold53	AUGUSTUS	CDS	290400	290549	1	+	0	ID=scaffold53.g85.t1.cds;Parent=scaffold53.g85.t1
scaffold53	AUGUSTUS	exon	290400	290549	.	+	.	Parent=scaffold53.g85.t1
scaffold53	AUGUSTUS	CDS	290702	290755	1	+	0	ID=scaffold53.g85.t1.cds;Parent=scaffold53.g85.t1
scaffold53	AUGUSTUS	exon	290702	290755	.	+	.	Parent=scaffold53.g85.t1
scaffold53	AUGUSTUS	CDS	290881	290939	1	+	0	ID=scaffold53.g85.t1.cds;Parent=scaffold53.g85.t1
scaffold53	AUGUSTUS	exon	290881	290939	.	+	.	Parent=scaffold53.g85.t1
scaffold53	AUGUSTUS	CDS	291191	291257	1	+	1	ID=scaffold53.g85.t1.cds;Parent=scaffold53.g85.t1
scaffold53	AUGUSTUS	exon	291191	291257	.	+	.	Parent=scaffold53.g85.t1
scaffold53	AUGUSTUS	CDS	291333	291509	1	+	0	ID=scaffold53.g85.t1.cds;Parent=scaffold53.g85.t1
scaffold53	AUGUSTUS	exon	291333	291509	.	+	.	Parent=scaffold53.g85.t1
scaffold53	AUGUSTUS	CDS	291602	291658	1	+	0	ID=scaffold53.g85.t1.cds;Parent=scaffold53.g85.t1
scaffold53	AUGUSTUS	exon	291602	291658	.	+	.	Parent=scaffold53.g85.t1
scaffold53	AUGUSTUS	CDS	291741	291815	1	+	0	ID=scaffold53.g85.t1.cds;Parent=scaffold53.g85.t1
scaffold53	AUGUSTUS	exon	291741	291815	.	+	.	Parent=scaffold53.g85.t1
scaffold53	AUGUSTUS	CDS	291910	292032	1	+	0	ID=scaffold53.g85.t1.cds;Parent=scaffold53.g85.t1
scaffold53	AUGUSTUS	exon	291910	292397	.	+	.	Parent=scaffold53.g85.t1
scaffold53	AUGUSTUS	stop_codon	292030	292032	.	+	0	Parent=scaffold53.g85.t1
scaffold53	AUGUSTUS	transcription_end_site	292397	292397	.	+	.	Parent=scaffold53.g85.t1
scaffold53	AUGUSTUS	gene	294387	296281	0.18	+	.	ID=scaffold53.g86
scaffold53	AUGUSTUS	transcript	294387	296281	0.18	+	.	ID=scaffold53.g86.t1;Parent=scaffold53.g86
scaffold53	AUGUSTUS	transcription_start_site	294387	294387	.	+	.	Parent=scaffold53.g86.t1
scaffold53	AUGUSTUS	exon	294387	294562	.	+	.	Parent=scaffold53.g86.t1
scaffold53	AUGUSTUS	start_codon	294549	294551	.	+	0	Parent=scaffold53.g86.t1
scaffold53	AUGUSTUS	intron	294563	294651	1	+	.	Parent=scaffold53.g86.t1
scaffold53	AUGUSTUS	intron	294905	295206	1	+	.	Parent=scaffold53.g86.t1
scaffold53	AUGUSTUS	intron	295273	295361	1	+	.	Parent=scaffold53.g86.t1
scaffold53	AUGUSTUS	intron	295539	295662	1	+	.	Parent=scaffold53.g86.t1
scaffold53	AUGUSTUS	CDS	294549	294562	1	+	0	ID=scaffold53.g86.t1.cds;Parent=scaffold53.g86.t1
scaffold53	AUGUSTUS	CDS	294652	294904	1	+	1	ID=scaffold53.g86.t1.cds;Parent=scaffold53.g86.t1
scaffold53	AUGUSTUS	exon	294652	294904	.	+	.	Parent=scaffold53.g86.t1
scaffold53	AUGUSTUS	CDS	295207	295272	1	+	0	ID=scaffold53.g86.t1.cds;Parent=scaffold53.g86.t1
scaffold53	AUGUSTUS	exon	295207	295272	.	+	.	Parent=scaffold53.g86.t1
scaffold53	AUGUSTUS	CDS	295362	295538	1	+	0	ID=scaffold53.g86.t1.cds;Parent=scaffold53.g86.t1
scaffold53	AUGUSTUS	exon	295362	295538	.	+	.	Parent=scaffold53.g86.t1
scaffold53	AUGUSTUS	CDS	295663	296040	1	+	0	ID=scaffold53.g86.t1.cds;Parent=scaffold53.g86.t1
scaffold53	AUGUSTUS	exon	295663	296281	.	+	.	Parent=scaffold53.g86.t1
scaffold53	AUGUSTUS	stop_codon	296038	296040	.	+	0	Parent=scaffold53.g86.t1
scaffold53	AUGUSTUS	transcription_end_site	296281	296281	.	+	.	Parent=scaffold53.g86.t1
scaffold53	AUGUSTUS	gene	296367	297015	0.41	+	.	ID=scaffold53.g87
scaffold53	AUGUSTUS	transcript	296367	297015	0.41	+	.	ID=scaffold53.g87.t1;Parent=scaffold53.g87
scaffold53	AUGUSTUS	transcription_start_site	296367	296367	.	+	.	Parent=scaffold53.g87.t1
scaffold53	AUGUSTUS	exon	296367	297015	.	+	.	Parent=scaffold53.g87.t1
scaffold53	AUGUSTUS	start_codon	296394	296396	.	+	0	Parent=scaffold53.g87.t1
scaffold53	AUGUSTUS	CDS	296394	296876	1	+	0	ID=scaffold53.g87.t1.cds;Parent=scaffold53.g87.t1
scaffold53	AUGUSTUS	stop_codon	296874	296876	.	+	0	Parent=scaffold53.g87.t1
scaffold53	AUGUSTUS	transcription_end_site	297015	297015	.	+	.	Parent=scaffold53.g87.t1
scaffold53	AUGUSTUS	gene	297172	299512	0.06	-	.	ID=scaffold53.g88
scaffold53	AUGUSTUS	transcript	297172	299512	0.06	-	.	ID=scaffold53.g88.t1;Parent=scaffold53.g88
scaffold53	AUGUSTUS	transcription_end_site	297172	297172	.	-	.	Parent=scaffold53.g88.t1
scaffold53	AUGUSTUS	exon	297172	297400	.	-	.	Parent=scaffold53.g88.t1
scaffold53	AUGUSTUS	stop_codon	297365	297367	.	-	0	Parent=scaffold53.g88.t1
scaffold53	AUGUSTUS	intron	297401	297519	1	-	.	Parent=scaffold53.g88.t1
scaffold53	AUGUSTUS	intron	297694	297783	1	-	.	Parent=scaffold53.g88.t1
scaffold53	AUGUSTUS	intron	297859	297939	1	-	.	Parent=scaffold53.g88.t1
scaffold53	AUGUSTUS	intron	298021	298108	1	-	.	Parent=scaffold53.g88.t1
scaffold53	AUGUSTUS	intron	298184	298258	1	-	.	Parent=scaffold53.g88.t1
scaffold53	AUGUSTUS	intron	298334	298689	1	-	.	Parent=scaffold53.g88.t1
scaffold53	AUGUSTUS	CDS	297365	297400	1	-	0	ID=scaffold53.g88.t1.cds;Parent=scaffold53.g88.t1
scaffold53	AUGUSTUS	CDS	297520	297693	1	-	0	ID=scaffold53.g88.t1.cds;Parent=scaffold53.g88.t1
scaffold53	AUGUSTUS	exon	297520	297693	.	-	.	Parent=scaffold53.g88.t1
scaffold53	AUGUSTUS	CDS	297784	297858	1	-	0	ID=scaffold53.g88.t1.cds;Parent=scaffold53.g88.t1
scaffold53	AUGUSTUS	exon	297784	297858	.	-	.	Parent=scaffold53.g88.t1
scaffold53	AUGUSTUS	CDS	297940	298020	1	-	0	ID=scaffold53.g88.t1.cds;Parent=scaffold53.g88.t1
scaffold53	AUGUSTUS	exon	297940	298020	.	-	.	Parent=scaffold53.g88.t1
scaffold53	AUGUSTUS	CDS	298109	298183	1	-	0	ID=scaffold53.g88.t1.cds;Parent=scaffold53.g88.t1
scaffold53	AUGUSTUS	exon	298109	298183	.	-	.	Parent=scaffold53.g88.t1
scaffold53	AUGUSTUS	CDS	298259	298333	1	-	0	ID=scaffold53.g88.t1.cds;Parent=scaffold53.g88.t1
scaffold53	AUGUSTUS	exon	298259	298333	.	-	.	Parent=scaffold53.g88.t1
scaffold53	AUGUSTUS	CDS	298690	298881	1	-	0	ID=scaffold53.g88.t1.cds;Parent=scaffold53.g88.t1
scaffold53	AUGUSTUS	exon	298690	298901	.	-	.	Parent=scaffold53.g88.t1
scaffold53	AUGUSTUS	start_codon	298879	298881	.	-	0	Parent=scaffold53.g88.t1
scaffold53	AUGUSTUS	exon	299172	299512	.	-	.	Parent=scaffold53.g88.t1
scaffold53	AUGUSTUS	transcription_start_site	299512	299512	.	-	.	Parent=scaffold53.g88.t1
scaffold53	AUGUSTUS	gene	299730	303582	0.03	-	.	ID=scaffold53.g89
scaffold53	AUGUSTUS	transcript	299730	303582	0.03	-	.	ID=scaffold53.g89.t1;Parent=scaffold53.g89
scaffold53	AUGUSTUS	transcription_end_site	299730	299730	.	-	.	Parent=scaffold53.g89.t1
scaffold53	AUGUSTUS	exon	299730	301677	.	-	.	Parent=scaffold53.g89.t1
scaffold53	AUGUSTUS	stop_codon	299879	299881	.	-	0	Parent=scaffold53.g89.t1
scaffold53	AUGUSTUS	CDS	299879	301603	0.95	-	0	ID=scaffold53.g89.t1.cds;Parent=scaffold53.g89.t1
scaffold53	AUGUSTUS	start_codon	301601	301603	.	-	0	Parent=scaffold53.g89.t1
scaffold53	AUGUSTUS	exon	301765	301988	.	-	.	Parent=scaffold53.g89.t1
scaffold53	AUGUSTUS	exon	303213	303582	.	-	.	Parent=scaffold53.g89.t1
scaffold53	AUGUSTUS	transcription_start_site	303582	303582	.	-	.	Parent=scaffold53.g89.t1
scaffold53	AUGUSTUS	gene	304367	305541	0.15	+	.	ID=scaffold53.g90
scaffold53	AUGUSTUS	transcript	304367	305541	0.15	+	.	ID=scaffold53.g90.t1;Parent=scaffold53.g90
scaffold53	AUGUSTUS	transcription_start_site	304367	304367	.	+	.	Parent=scaffold53.g90.t1
scaffold53	AUGUSTUS	exon	304367	305541	.	+	.	Parent=scaffold53.g90.t1
scaffold53	AUGUSTUS	start_codon	304812	304814	.	+	0	Parent=scaffold53.g90.t1
scaffold53	AUGUSTUS	CDS	304812	305270	1	+	0	ID=scaffold53.g90.t1.cds;Parent=scaffold53.g90.t1
scaffold53	AUGUSTUS	stop_codon	305268	305270	.	+	0	Parent=scaffold53.g90.t1
scaffold53	AUGUSTUS	transcription_end_site	305541	305541	.	+	.	Parent=scaffold53.g90.t1
scaffold53	AUGUSTUS	gene	305587	310892	0.01	-	.	ID=scaffold53.g91
scaffold53	AUGUSTUS	transcript	305587	310892	0.01	-	.	ID=scaffold53.g91.t1;Parent=scaffold53.g91
scaffold53	AUGUSTUS	transcription_end_site	305587	305587	.	-	.	Parent=scaffold53.g91.t1
scaffold53	AUGUSTUS	exon	305587	305970	.	-	.	Parent=scaffold53.g91.t1
scaffold53	AUGUSTUS	stop_codon	305785	305787	.	-	0	Parent=scaffold53.g91.t1
scaffold53	AUGUSTUS	intron	305971	306042	1	-	.	Parent=scaffold53.g91.t1
scaffold53	AUGUSTUS	intron	306127	306200	1	-	.	Parent=scaffold53.g91.t1
scaffold53	AUGUSTUS	intron	306254	306336	1	-	.	Parent=scaffold53.g91.t1
scaffold53	AUGUSTUS	intron	306422	306509	1	-	.	Parent=scaffold53.g91.t1
scaffold53	AUGUSTUS	intron	306606	306709	1	-	.	Parent=scaffold53.g91.t1
scaffold53	AUGUSTUS	intron	306866	306947	1	-	.	Parent=scaffold53.g91.t1
scaffold53	AUGUSTUS	intron	307098	307207	1	-	.	Parent=scaffold53.g91.t1
scaffold53	AUGUSTUS	intron	307473	307751	0.4	-	.	Parent=scaffold53.g91.t1
scaffold53	AUGUSTUS	intron	307964	308055	1	-	.	Parent=scaffold53.g91.t1
scaffold53	AUGUSTUS	intron	308541	308621	0.74	-	.	Parent=scaffold53.g91.t1
scaffold53	AUGUSTUS	intron	308987	309069	0.98	-	.	Parent=scaffold53.g91.t1
scaffold53	AUGUSTUS	intron	309252	309328	1	-	.	Parent=scaffold53.g91.t1
scaffold53	AUGUSTUS	intron	309500	309577	0.93	-	.	Parent=scaffold53.g91.t1
scaffold53	AUGUSTUS	intron	309755	309977	0.95	-	.	Parent=scaffold53.g91.t1
scaffold53	AUGUSTUS	CDS	305785	305970	1	-	0	ID=scaffold53.g91.t1.cds;Parent=scaffold53.g91.t1
scaffold53	AUGUSTUS	CDS	306043	306126	1	-	0	ID=scaffold53.g91.t1.cds;Parent=scaffold53.g91.t1
scaffold53	AUGUSTUS	exon	306043	306126	.	-	.	Parent=scaffold53.g91.t1
scaffold53	AUGUSTUS	CDS	306201	306253	1	-	2	ID=scaffold53.g91.t1.cds;Parent=scaffold53.g91.t1
scaffold53	AUGUSTUS	exon	306201	306253	.	-	.	Parent=scaffold53.g91.t1
scaffold53	AUGUSTUS	CDS	306337	306421	1	-	0	ID=scaffold53.g91.t1.cds;Parent=scaffold53.g91.t1
scaffold53	AUGUSTUS	exon	306337	306421	.	-	.	Parent=scaffold53.g91.t1
scaffold53	AUGUSTUS	CDS	306510	306605	1	-	0	ID=scaffold53.g91.t1.cds;Parent=scaffold53.g91.t1
scaffold53	AUGUSTUS	exon	306510	306605	.	-	.	Parent=scaffold53.g91.t1
scaffold53	AUGUSTUS	CDS	306710	306865	1	-	0	ID=scaffold53.g91.t1.cds;Parent=scaffold53.g91.t1
scaffold53	AUGUSTUS	exon	306710	306865	.	-	.	Parent=scaffold53.g91.t1
scaffold53	AUGUSTUS	CDS	306948	307097	1	-	0	ID=scaffold53.g91.t1.cds;Parent=scaffold53.g91.t1
scaffold53	AUGUSTUS	exon	306948	307097	.	-	.	Parent=scaffold53.g91.t1
scaffold53	AUGUSTUS	CDS	307208	307472	0.45	-	1	ID=scaffold53.g91.t1.cds;Parent=scaffold53.g91.t1
scaffold53	AUGUSTUS	exon	307208	307472	.	-	.	Parent=scaffold53.g91.t1
scaffold53	AUGUSTUS	CDS	307752	307963	0.62	-	0	ID=scaffold53.g91.t1.cds;Parent=scaffold53.g91.t1
scaffold53	AUGUSTUS	exon	307752	307963	.	-	.	Parent=scaffold53.g91.t1
scaffold53	AUGUSTUS	CDS	308056	308540	0.72	-	2	ID=scaffold53.g91.t1.cds;Parent=scaffold53.g91.t1
scaffold53	AUGUSTUS	exon	308056	308540	.	-	.	Parent=scaffold53.g91.t1
scaffold53	AUGUSTUS	CDS	308622	308986	0.94	-	1	ID=scaffold53.g91.t1.cds;Parent=scaffold53.g91.t1
scaffold53	AUGUSTUS	exon	308622	308986	.	-	.	Parent=scaffold53.g91.t1
scaffold53	AUGUSTUS	CDS	309070	309251	0.98	-	0	ID=scaffold53.g91.t1.cds;Parent=scaffold53.g91.t1
scaffold53	AUGUSTUS	exon	309070	309251	.	-	.	Parent=scaffold53.g91.t1
scaffold53	AUGUSTUS	CDS	309329	309499	1	-	0	ID=scaffold53.g91.t1.cds;Parent=scaffold53.g91.t1
scaffold53	AUGUSTUS	exon	309329	309499	.	-	.	Parent=scaffold53.g91.t1
scaffold53	AUGUSTUS	CDS	309578	309754	0.89	-	0	ID=scaffold53.g91.t1.cds;Parent=scaffold53.g91.t1
scaffold53	AUGUSTUS	exon	309578	309754	.	-	.	Parent=scaffold53.g91.t1
scaffold53	AUGUSTUS	CDS	309978	310172	0.99	-	0	ID=scaffold53.g91.t1.cds;Parent=scaffold53.g91.t1
scaffold53	AUGUSTUS	exon	309978	310231	.	-	.	Parent=scaffold53.g91.t1
scaffold53	AUGUSTUS	start_codon	310170	310172	.	-	0	Parent=scaffold53.g91.t1
scaffold53	AUGUSTUS	exon	310819	310892	.	-	.	Parent=scaffold53.g91.t1
scaffold53	AUGUSTUS	transcription_start_site	310892	310892	.	-	.	Parent=scaffold53.g91.t1
scaffold53	AUGUSTUS	gene	311337	314337	0.21	+	.	ID=scaffold53.g92
scaffold53	AUGUSTUS	transcript	311337	314337	0.21	+	.	ID=scaffold53.g92.t1;Parent=scaffold53.g92
scaffold53	AUGUSTUS	transcription_start_site	311337	311337	.	+	.	Parent=scaffold53.g92.t1
scaffold53	AUGUSTUS	exon	311337	312195	.	+	.	Parent=scaffold53.g92.t1
scaffold53	AUGUSTUS	start_codon	311804	311806	.	+	0	Parent=scaffold53.g92.t1
scaffold53	AUGUSTUS	intron	312196	312550	1	+	.	Parent=scaffold53.g92.t1
scaffold53	AUGUSTUS	CDS	311804	312195	0.62	+	0	ID=scaffold53.g92.t1.cds;Parent=scaffold53.g92.t1
scaffold53	AUGUSTUS	CDS	312551	314225	1	+	1	ID=scaffold53.g92.t1.cds;Parent=scaffold53.g92.t1
scaffold53	AUGUSTUS	exon	312551	314337	.	+	.	Parent=scaffold53.g92.t1
scaffold53	AUGUSTUS	stop_codon	314223	314225	.	+	0	Parent=scaffold53.g92.t1
scaffold53	AUGUSTUS	transcription_end_site	314337	314337	.	+	.	Parent=scaffold53.g92.t1
scaffold53	AUGUSTUS	gene	314378	317182	0.09	-	.	ID=scaffold53.g93
scaffold53	AUGUSTUS	transcript	314378	317182	0.09	-	.	ID=scaffold53.g93.t1;Parent=scaffold53.g93
scaffold53	AUGUSTUS	transcription_end_site	314378	314378	.	-	.	Parent=scaffold53.g93.t1
scaffold53	AUGUSTUS	exon	314378	314632	.	-	.	Parent=scaffold53.g93.t1
scaffold53	AUGUSTUS	exon	314781	314973	.	-	.	Parent=scaffold53.g93.t1
scaffold53	AUGUSTUS	stop_codon	314809	314811	.	-	0	Parent=scaffold53.g93.t1
scaffold53	AUGUSTUS	intron	314974	315093	1	-	.	Parent=scaffold53.g93.t1
scaffold53	AUGUSTUS	intron	315210	315300	1	-	.	Parent=scaffold53.g93.t1
scaffold53	AUGUSTUS	intron	315440	315654	1	-	.	Parent=scaffold53.g93.t1
scaffold53	AUGUSTUS	intron	315766	315865	1	-	.	Parent=scaffold53.g93.t1
scaffold53	AUGUSTUS	intron	316017	316104	1	-	.	Parent=scaffold53.g93.t1
scaffold53	AUGUSTUS	intron	316230	316791	1	-	.	Parent=scaffold53.g93.t1
scaffold53	AUGUSTUS	CDS	314809	314973	1	-	0	ID=scaffold53.g93.t1.cds;Parent=scaffold53.g93.t1
scaffold53	AUGUSTUS	CDS	315094	315209	1	-	2	ID=scaffold53.g93.t1.cds;Parent=scaffold53.g93.t1
scaffold53	AUGUSTUS	exon	315094	315209	.	-	.	Parent=scaffold53.g93.t1
scaffold53	AUGUSTUS	CDS	315301	315439	1	-	0	ID=scaffold53.g93.t1.cds;Parent=scaffold53.g93.t1
scaffold53	AUGUSTUS	exon	315301	315439	.	-	.	Parent=scaffold53.g93.t1
scaffold53	AUGUSTUS	CDS	315655	315765	1	-	0	ID=scaffold53.g93.t1.cds;Parent=scaffold53.g93.t1
scaffold53	AUGUSTUS	exon	315655	315765	.	-	.	Parent=scaffold53.g93.t1
scaffold53	AUGUSTUS	CDS	315866	316016	1	-	1	ID=scaffold53.g93.t1.cds;Parent=scaffold53.g93.t1
scaffold53	AUGUSTUS	exon	315866	316016	.	-	.	Parent=scaffold53.g93.t1
scaffold53	AUGUSTUS	CDS	316105	316229	1	-	0	ID=scaffold53.g93.t1.cds;Parent=scaffold53.g93.t1
scaffold53	AUGUSTUS	exon	316105	316229	.	-	.	Parent=scaffold53.g93.t1
scaffold53	AUGUSTUS	CDS	316792	317046	1	-	0	ID=scaffold53.g93.t1.cds;Parent=scaffold53.g93.t1
scaffold53	AUGUSTUS	exon	316792	317182	.	-	.	Parent=scaffold53.g93.t1
scaffold53	AUGUSTUS	start_codon	317044	317046	.	-	0	Parent=scaffold53.g93.t1
scaffold53	AUGUSTUS	transcription_start_site	317182	317182	.	-	.	Parent=scaffold53.g93.t1
scaffold53	AUGUSTUS	gene	317387	320898	0.11	+	.	ID=scaffold53.g94
scaffold53	AUGUSTUS	transcript	317387	320898	0.11	+	.	ID=scaffold53.g94.t1;Parent=scaffold53.g94
scaffold53	AUGUSTUS	transcription_start_site	317387	317387	.	+	.	Parent=scaffold53.g94.t1
scaffold53	AUGUSTUS	exon	317387	317473	.	+	.	Parent=scaffold53.g94.t1
scaffold53	AUGUSTUS	start_codon	317420	317422	.	+	0	Parent=scaffold53.g94.t1
scaffold53	AUGUSTUS	intron	317474	317559	1	+	.	Parent=scaffold53.g94.t1
scaffold53	AUGUSTUS	intron	317657	317754	1	+	.	Parent=scaffold53.g94.t1
scaffold53	AUGUSTUS	intron	317930	318007	1	+	.	Parent=scaffold53.g94.t1
scaffold53	AUGUSTUS	intron	318114	318223	1	+	.	Parent=scaffold53.g94.t1
scaffold53	AUGUSTUS	intron	318307	318382	1	+	.	Parent=scaffold53.g94.t1
scaffold53	AUGUSTUS	intron	318410	318509	1	+	.	Parent=scaffold53.g94.t1
scaffold53	AUGUSTUS	intron	318673	318776	1	+	.	Parent=scaffold53.g94.t1
scaffold53	AUGUSTUS	intron	318859	318980	1	+	.	Parent=scaffold53.g94.t1
scaffold53	AUGUSTUS	intron	319062	319194	1	+	.	Parent=scaffold53.g94.t1
scaffold53	AUGUSTUS	intron	319257	319360	1	+	.	Parent=scaffold53.g94.t1
scaffold53	AUGUSTUS	intron	319418	319511	1	+	.	Parent=scaffold53.g94.t1
scaffold53	AUGUSTUS	intron	319650	319780	1	+	.	Parent=scaffold53.g94.t1
scaffold53	AUGUSTUS	intron	320030	320201	1	+	.	Parent=scaffold53.g94.t1
scaffold53	AUGUSTUS	intron	320318	320419	1	+	.	Parent=scaffold53.g94.t1
scaffold53	AUGUSTUS	intron	320513	320587	1	+	.	Parent=scaffold53.g94.t1
scaffold53	AUGUSTUS	CDS	317420	317473	1	+	0	ID=scaffold53.g94.t1.cds;Parent=scaffold53.g94.t1
scaffold53	AUGUSTUS	CDS	317560	317656	1	+	0	ID=scaffold53.g94.t1.cds;Parent=scaffold53.g94.t1
scaffold53	AUGUSTUS	exon	317560	317656	.	+	.	Parent=scaffold53.g94.t1
scaffold53	AUGUSTUS	CDS	317755	317929	1	+	2	ID=scaffold53.g94.t1.cds;Parent=scaffold53.g94.t1
scaffold53	AUGUSTUS	exon	317755	317929	.	+	.	Parent=scaffold53.g94.t1
scaffold53	AUGUSTUS	CDS	318008	318113	1	+	1	ID=scaffold53.g94.t1.cds;Parent=scaffold53.g94.t1
scaffold53	AUGUSTUS	exon	318008	318113	.	+	.	Parent=scaffold53.g94.t1
scaffold53	AUGUSTUS	CDS	318224	318306	1	+	0	ID=scaffold53.g94.t1.cds;Parent=scaffold53.g94.t1
scaffold53	AUGUSTUS	exon	318224	318306	.	+	.	Parent=scaffold53.g94.t1
scaffold53	AUGUSTUS	CDS	318383	318409	1	+	1	ID=scaffold53.g94.t1.cds;Parent=scaffold53.g94.t1
scaffold53	AUGUSTUS	exon	318383	318409	.	+	.	Parent=scaffold53.g94.t1
scaffold53	AUGUSTUS	CDS	318510	318672	1	+	1	ID=scaffold53.g94.t1.cds;Parent=scaffold53.g94.t1
scaffold53	AUGUSTUS	exon	318510	318672	.	+	.	Parent=scaffold53.g94.t1
scaffold53	AUGUSTUS	CDS	318777	318858	1	+	0	ID=scaffold53.g94.t1.cds;Parent=scaffold53.g94.t1
scaffold53	AUGUSTUS	exon	318777	318858	.	+	.	Parent=scaffold53.g94.t1
scaffold53	AUGUSTUS	CDS	318981	319061	1	+	2	ID=scaffold53.g94.t1.cds;Parent=scaffold53.g94.t1
scaffold53	AUGUSTUS	exon	318981	319061	.	+	.	Parent=scaffold53.g94.t1
scaffold53	AUGUSTUS	CDS	319195	319256	1	+	2	ID=scaffold53.g94.t1.cds;Parent=scaffold53.g94.t1
scaffold53	AUGUSTUS	exon	319195	319256	.	+	.	Parent=scaffold53.g94.t1
scaffold53	AUGUSTUS	CDS	319361	319417	1	+	0	ID=scaffold53.g94.t1.cds;Parent=scaffold53.g94.t1
scaffold53	AUGUSTUS	exon	319361	319417	.	+	.	Parent=scaffold53.g94.t1
scaffold53	AUGUSTUS	CDS	319512	319649	1	+	0	ID=scaffold53.g94.t1.cds;Parent=scaffold53.g94.t1
scaffold53	AUGUSTUS	exon	319512	319649	.	+	.	Parent=scaffold53.g94.t1
scaffold53	AUGUSTUS	CDS	319781	320029	1	+	0	ID=scaffold53.g94.t1.cds;Parent=scaffold53.g94.t1
scaffold53	AUGUSTUS	exon	319781	320029	.	+	.	Parent=scaffold53.g94.t1
scaffold53	AUGUSTUS	CDS	320202	320317	1	+	0	ID=scaffold53.g94.t1.cds;Parent=scaffold53.g94.t1
scaffold53	AUGUSTUS	exon	320202	320317	.	+	.	Parent=scaffold53.g94.t1
scaffold53	AUGUSTUS	CDS	320420	320512	1	+	1	ID=scaffold53.g94.t1.cds;Parent=scaffold53.g94.t1
scaffold53	AUGUSTUS	exon	320420	320512	.	+	.	Parent=scaffold53.g94.t1
scaffold53	AUGUSTUS	CDS	320588	320723	1	+	1	ID=scaffold53.g94.t1.cds;Parent=scaffold53.g94.t1
scaffold53	AUGUSTUS	exon	320588	320898	.	+	.	Parent=scaffold53.g94.t1
scaffold53	AUGUSTUS	stop_codon	320721	320723	.	+	0	Parent=scaffold53.g94.t1
scaffold53	AUGUSTUS	transcription_end_site	320898	320898	.	+	.	Parent=scaffold53.g94.t1
scaffold53	AUGUSTUS	gene	321171	324062	0.11	-	.	ID=scaffold53.g95
scaffold53	AUGUSTUS	transcript	321171	324062	0.11	-	.	ID=scaffold53.g95.t1;Parent=scaffold53.g95
[truncated: 635,796 more rows]
