# Supplementary material for: Consideration of non-canonical splice sites improves gene prediction on the Arabidopsis thaliana Niederzenz-1 genome sequence
Source: BMC Res Notes. 2017 Dec 4;10:667. doi: 10.1186/s13104-017-2985-y (PMC5716242; doi:10.1186/s13104-017-2985-y)
Supplement: Supplementary file 2 — Additional file 2. Non-canonical splice sites in Nd-1. All occurrences of the different splice site pairs within the first transcript of predicted Nd-1 genes in GeneSet_Nd1_v.1.1 are listed. [file 13104_2017_2985_MOESM2_ESM.xlsx]

## Sheet: SupplementaryFile2
Splice Site Pair	Occurence in Nd-1
TA...AG	5
TG...AG	1
AA...AG	1
GA...AG	19
AT...AC	66
GA...AC	3
CT...AG	4
GT...CT	1
GT...GG	11
GT...AT	14
AT...AT	8
GT...AG	134004
GT...GA	5
GT...CA	6
GT...CG	6
CT...AT	1
AT...AG	15
GT...GT	5
GT...AA	29
TT...AG	15
AT...AA	2
TG...AT	3
GT...TG	21
AC...AT	1
GT...TA	3
GC...AG	1080
GT...TT	7
CA...AG	2
GT...AC	10
GG...AG	8
