# Supplementary material for: Consideration of non-canonical splice sites improves gene prediction on the Arabidopsis thaliana Niederzenz-1 genome sequence
Source: BMC Res Notes. 2017 Dec 4;10:667. doi: 10.1186/s13104-017-2985-y (PMC5716242; doi:10.1186/s13104-017-2985-y)
Supplement: Supplementary file 3 — Additional file 3. Reciprocal Best Hits. Gene couples with reciprocal best hits between the Araport11 annotation of Col-0 and the GeneSet_Nd1_v1.1 are listed. [file 13104_2017_2985_MOESM3_ESM.txt]

GeneSet_Nd1_v1.1-ID	Araport11-AGI
scaffold5237.g24896.t1	AT5G13400
scaffold27.g22570.t1	AT4G29650
scaffold211.g27326.t1	AT5G36250
scaffold5262.g5251.t1	AT1G57690
scaffold81.g21330.t1	AT4G18130
scaffold45.g10101.t1	AT2G24720
scaffold306.g16838.t1	AT3G44620
scaffold5388.g1961.t1	AT1G19520
scaffold48.g14644.t1	AT3G20020
scaffold50.g10846.t1	AT2G31900
scaffold41.g15350.t1	AT3G26290
scaffold105.g20548.t1	AT4G11400
scaffold303.g18621.t1	AT3G61090
scaffold7.g18687.t1	AT3G61670
scaffold4.g13734.t1	AT3G12100
scaffold60.g22282.t1	AT4G26980
scaffold67.g17667.t1	AT3G52120
scaffold11.g11583.t1	AT2G38900
scaffold77.g9360.t1	AT2G17430
scaffold5440.g4946.t1	AT1G54160
scaffold185.g7945.t1	AT2G04090
scaffold72.g5397.t1	AT1G60030
scaffold6.g22420.t1	AT4G28240
scaffold77.g9390.t1	AT2G17720
scaffold5230.g25458.t1	AT5G18910
scaffold4.g13641.t1	AT3G11210
scaffold22.g18233.t1	AT3G57510
scaffold47.g23107.t1	AT4G34520
scaffold5440.g4944.t1	AT1G54140
scaffold77.g9362.t1	AT2G17442
scaffold186.g25938.t1	AT5G24120
scaffold5440.g4858.t1	AT1G53320
scaffold5232.g7770.t1	AT2G02590
scaffold119.g20421.t1	AT4G10220
scaffold77.g9282.t1	AT2G16700
scaffold5211.g17338.t1	AT3G48990
scaffold5415.g559.t1	AT1G06290
scaffold18.g28513.t1	AT5G46980
scaffold60.g22249.t1	AT3G11591
scaffold5237.g24894.t1	AT5G13380
scaffold347.g8386.t1	AT2G07795
scaffold28.g29229.t1	AT5G53790
scaffold40.g23347.t1	AT4G36890
scaffold5226.g18937.t1	AT4G00400
scaffold5354.g4450.t1	AT1G49500
scaffold5205.g27782.t1	AT5G40350
scaffold56.g28244.t1	AT5G44575
scaffold196.g8113.t1	AT2G05440
scaffold176.g8074.t1	AT2G05117
scaffold307.g8570.t1	AT2G10608
scaffold55.g17834.t1	AT3G53630
scaffold5228.g29867.t1	AT5G59730
scaffold5440.g5108.t1	AT1G55730
scaffold55.g17975.t1	AT3G55050
scaffold85.g14010.t1	AT3G14310
scaffold5330.g4333.t1	AT1G48470
scaffold7.g18676.t1	AT3G61570
scaffold5228.g30170.t1	AT5G62770
scaffold54.g2904.t1	AT1G29770
scaffold5206.g17564.t1	AT3G51140
scaffold5228.g30149.t1	AT5G62560
scaffold18.g28530.t1	AT5G47140
scaffold74.g21070.t1	AT4G15790
scaffold30.g11165.t1	AT2G34890
scaffold55.g17884.t1	AT3G54130
scaffold28.g29179.t1	AT5G53320
scaffold5227.g29607.t1	AT5G57200
scaffold3.g12125.t1	AT2G43945
scaffold28.g29285.t1	AT5G54260
scaffold5235.g28813.t1	AT5G49750
scaffold28.g29060.t1	AT5G52220
scaffold5388.g1963.t1	AT1G19540
scaffold48.g14646.t1	AT3G20040
scaffold36.g26101.t1	AT5G25520
scaffold5227.g29511.t1	AT5G56340
scaffold5230.g25320.t1	AT5G17570
scaffold11.g11447.t1	AT2G37570
scaffold415.g9148.t1	AT2G15370
scaffold48.g14409.t1	AT3G17810
scaffold123.g13219.t1	AT3G06840
scaffold47.g23053.t1	AT4G34050
scaffold112.g18472.t1	AT3G59930
scaffold41.g15466.t1	AT3G27325
scaffold5202.g2181.t1	AT1G21600
scaffold5352.g2629.t1	AT1G26940
scaffold44.g29028.t1	AT5G51940
scaffold5330.g4331.t1	AT1G48450
scaffold42.g15131.t1	AT3G24330
scaffold33.g7406.t1	AT1G79260
scaffold347.g8384.t1	AT2G07806
scaffold18.g28511.t1	AT5G46960
scaffold5237.g24730.t1	AT5G11390
scaffold5232.g7772.t1	AT2G02620
scaffold5220.g30387.t1	AT5G64813
scaffold5.g13122.t1	AT3G06060
scaffold44.g29037.t1	AT5G52030
scaffold392.g8332.t1	AT2G07440
scaffold40.g23405.t1	AT4G37435
scaffold22.g18461.t1	AT3G59840
scaffold5458.g3217.t1	AT1G32580
scaffold5237.g25126.t1	AT5G15690
scaffold5235.g28922.t1	AT5G50900
scaffold5232.g7802.t1	AT2G02910
scaffold28.g29117.t1	AT5G52750
scaffold78.g22005.t1	AT4G24370
scaffold5.g13120.t1	AT3G06040
scaffold56.g28284.t1	AT5G44960
scaffold116.g10781.t1	AT2G31305
scaffold15.g18052.t1	AT3G55730
scaffold2.g24215.t1	AT5G06050
scaffold2.g24428.t1	AT5G08090
scaffold44.g29022.t1	AT5G51880
scaffold37.g23014.t1	AT4G33720
scaffold5255.g1215.t1	AT1G12280
scaffold16.g6006.t1	AT1G65670
scaffold5221.g30576.t1	AT5G66530
scaffold28.g29205.t1	AT5G53580
scaffold5237.g25008.t1	AT5G14490
scaffold23.g22940.t1	AT4G33030
scaffold28.g29248.t1	AT5G53960
scaffold5206.g17566.t1	AT3G51160
scaffold77.g9339.t1	AT2G17230
scaffold5255.g1527.t1	AT1G15240
scaffold30.g11167.t1	AT2G34910
scaffold5230.g25318.t1	AT5G17560
scaffold74.g21053.t1	AT4G15680
scaffold5388.g1982.t1	AT1G19730
scaffold5.g12719.t1	AT3G02480
scaffold97.g27966.t1	AT5G42146
scaffold178.g21607.t1	AT4G20850
scaffold94.g4689.t1	AT1G51800
scaffold5255.g1525.t1	AT1G15220
scaffold49.g9599.t1	AT2G19810
scaffold5255.g1619.t1	AT1G16230
scaffold41.g15250.t1	AT3G25510
scaffold3.g12095.t1	AT2G43660
scaffold137.g8129.t1	AT2G05630
scaffold56.g28286.t1	AT5G44973
scaffold28.g29115.t1	AT5G52730
scaffold85.g13958.t1	AT3G13880
scaffold13.g6499.t1	AT1G70290
scaffold5219.g13391.t1	AT3G08910
scaffold5468.g3123.t1	AT1G31740
scaffold543.g28122.t1	AT5G43500
scaffold45.g10545.t1	AT2G29080
scaffold55.g17743.t1	AT3G52810
scaffold23.g22942.t1	AT4G33050
scaffold18.g28615.t1	AT5G47970
scaffold18.g28748.t1	AT5G49190
scaffold3.g11852.t1	AT2G41380
scaffold76.g20954.t1	AT4G14880
scaffold82.g12513.t1	AT2G47780
scaffold3.g12377.t1	AT2G46455
scaffold18.g28617.t1	AT5G47990
scaffold55.g17741.t1	AT3G52790
scaffold294.g8979.t1	AT2G14060
scaffold5352.g2635.t1	AT1G27008
scaffold72.g5474.t1	AT1G60860
scaffold50.g10844.t1	AT2G31880
scaffold5227.g29605.t1	AT5G57180
scaffold9.g14375.t1	AT3G17611
scaffold74.g21038.t1	AT4G15540
scaffold39.g21779.t1	AT4G22240
scaffold5415.g680.t1	AT1G07510
scaffold94.g4591.t1	AT1G50840
scaffold15.g18050.t1	AT3G55710
scaffold173.g16755.t1	AT3G44020
scaffold116.g10783.t1	AT2G31320
scaffold5269.g720.t1	AT1G07880
scaffold130.g26306.t1	AT5G27660
scaffold116.g10799.t1	AT2G31450
scaffold21.g23900.t1	AT5G03090
scaffold5224.g18614.t1	AT3G61028
scaffold5205.g27844.t1	AT5G40900
scaffold9.g14141.t1	AT3G15440
scaffold290.g26536.t1	AT5G28919
scaffold29.g6897.t1	AT1G74240
scaffold5269.g722.t1	AT1G07900
scaffold5465.g2506.t1	AT1G25290
scaffold5228.g29833.t1	AT5G59360
scaffold5289.g3478.t1	AT1G35215
scaffold85.g14024.t1	AT3G14415
scaffold5205.g27846.t1	AT5G40930
scaffold11.g11735.t1	AT2G40340
scaffold5.g13084.t1	AT3G05750
scaffold3.g12375.t1	AT2G46440
scaffold270.g16642.t1	AT3G43230
scaffold77.g9392.t1	AT2G17730
scaffold5205.g27780.t1	AT5G40330
scaffold201.g9159.t1	AT2G15490
scaffold42.g15029.t1	AT3G23390
scaffold56.g28257.t1	AT5G44670
scaffold22.g18286.t1	AT3G58050
scaffold4.g13643.t1	AT3G11230
scaffold5262.g5264.t1	AT1G57800
scaffold5251.g4144.t1	AT1G45160
scaffold94.g4593.t1	AT1G50880
scaffold3.g11966.t1	AT2G42440
scaffold56.g28312.t1	AT5G45210
scaffold5415.g468.t1	AT1G05520
scaffold33.g7396.t1	AT1G79150
scaffold5227.g29510.t1	AT5G56330
scaffold95.g15543.t1	AT3G27870
scaffold7.g18635.t1	AT3G61180
scaffold72.g5458.t1	AT1G60700
scaffold3.g12246.t1	AT2G45120
scaffold5440.g4918.t1	AT1G53860
scaffold599.g7411.t1	AT1G79320
scaffold54.g2838.t1	AT1G29090
scaffold5211.g17341.t1	AT3G49020
scaffold5352.g2637.t1	AT1G27030
scaffold45.g10638.t1	AT2G30020
scaffold35.g23708.t1	AT5G01190
scaffold5204.g26207.t1	AT5G26600
scaffold35.g23721.t1	AT5G01300
scaffold5205.g27877.t1	AT5G41270
scaffold56.g28255.t1	AT5G44650
scaffold5207.g17606.t1	AT3G51540
scaffold5315.g21490.t1	AT4G19580
scaffold5251.g4128.t1	AT1G44980
scaffold37.g22994.t1	AT4G33550
scaffold5216.g5370.t1	AT1G59810
scaffold5231.g2434.t1	AT1G24147
scaffold5352.g2724.t1	AT1G27870
scaffold5342.g4208.t1	AT1G47370
scaffold16.g6004.t1	AT1G65650
scaffold137.g8151.t1	AT2G05840
scaffold3.g11964.t1	AT2G42410
scaffold22.g18198.t1	AT3G57180
scaffold28.g29195.t1	AT5G53486
scaffold45.g10531.t1	AT2G28940
scaffold87.g22076.t1	AT4G25090
scaffold28.g29274.t1	AT5G54190
scaffold86.g28017.t1	AT5G42600
scaffold5.g13086.t1	AT3G05770
scaffold28.g29053.t1	AT5G52155
scaffold5465.g2504.t1	AT1G25275
scaffold5237.g24970.t1	AT5G14110
scaffold5330.g4306.t1	AT1G48220
scaffold33.g7187.t1	AT1G77130
scaffold11.g11737.t1	AT2G40360
scaffold5.g12671.t1	AT3G02060
scaffold89.g9814.t1	AT2G21740
scaffold5237.g25014.t1	AT5G14540
scaffold13.g6368.t1	AT1G69020
scaffold377.g26507.t1	AT5G28730
scaffold78.g22007.t1	AT4G24390
scaffold139.g6055.t1	AT1G66130
scaffold100.g19155.t1	AT4G02340
scaffold28.g29384.t1	AT5G55220
scaffold121.g7657.t1	AT2G01560
scaffold5237.g24807.t1	AT5G12170
scaffold33.g7185.t1	AT1G77120
scaffold5330.g4304.t1	AT1G48200
scaffold49.g9609.t1	AT2G19930
scaffold89.g9816.t1	AT2G21770
scaffold56.g28278.t1	AT5G44900
scaffold3.g12389.t1	AT2G46535
scaffold37.g23016.t1	AT4G33740
scaffold5255.g1217.t1	AT1G12300
scaffold5205.g27774.t1	AT5G40280
scaffold3.g11908.t1	AT2G41890
scaffold22.g18375.t1	AT3G58960
scaffold45.g10582.t1	AT2G29510
scaffold6.g22323.t1	AT4G27370
scaffold188.g7849.t1	AT2G03380
scaffold3.g12023.t1	AT2G42955
scaffold3.g12244.t1	AT2G45100
scaffold5440.g4827.t1	AT1G53035
scaffold42.g15127.t1	AT3G24300
scaffold5227.g29478.t1	AT5G56020
scaffold341.g6121.t1	AT1G66740
scaffold5237.g24972.t1	AT5G14130
scaffold5422.g234.t1	AT1G03220
scaffold72.g5583.t1	AT1G61790
scaffold244.g26690.t1	AT5G30360
scaffold50.g11079.t1	AT2G34110
scaffold3.g12119.t1	AT2G43890
scaffold23.g22737.t1	AT4G31120
scaffold13.g6738.t1	AT1G72750
scaffold5279.g1837.t1	AT1G18390
scaffold76.g20885.t1	AT4G14365
scaffold49.g9554.t1	AT2G19380
scaffold4.g13561.t1	AT3G10480
scaffold5240.g20507.t1	AT4G11070
scaffold76.g20960.t1	AT4G14940
scaffold5352.g2580.t1	AT1G26500
scaffold33.g7390.t1	AT1G79080
scaffold74.g21063.t1	AT4G15740
scaffold75.g28170.t1	AT5G43970
scaffold13.g6165.t1	AT1G67170
scaffold5202.g2179.t1	AT1G21580
scaffold214.g20381.t1	AT4G09820
scaffold5468.g3150.t1	AT1G31950
scaffold5237.g24673.t1	AT5G10800
scaffold5288.g3452.t1	AT1G34790
scaffold5418.g3169.t1	AT1G32170
scaffold53.g201.t1	AT1G02940
scaffold5228.g30122.t1	AT5G62280
scaffold77.g9383.t1	AT2G17670
scaffold5202.g2269.t1	AT1G22460
scaffold3.g12021.t1	AT2G42940
scaffold45.g10530.t1	AT2G28930
scaffold5227.g29639.t1	AT5G57540
scaffold5228.g30176.t1	AT5G62830
scaffold33.g7219.t1	AT1G77450
scaffold60.g22238.t1	AT4G26580
scaffold77.g9381.t1	AT2G17650
scaffold5415.g436.t1	AT1G05210
scaffold106.g21880.t1	AT4G23180
scaffold5297.g14785.t1	AT3G21240
scaffold64.g1104.t1	AT1G11330
scaffold5.g12734.t1	AT3G02620
scaffold55.g17819.t1	AT3G53480
scaffold5262.g5273.t1	AT1G58030
scaffold113.g20731.t1	AT4G13130
scaffold40.g23568.t1	AT4G39040
scaffold55.g17776.t1	AT3G53080
scaffold73.g16937.t1	AT3G45460
scaffold6.g22391.t1	AT4G27980
scaffold28.g29052.t1	AT5G52150
scaffold121.g7629.t1	AT2G01275
scaffold7.g18746.t1	AT3G62250
scaffold47.g23067.t1	AT4G34160
scaffold47.g23112.t1	AT4G34560
scaffold106.g21861.t1	AT4G22990
scaffold94.g4713.t1	AT1G52030
scaffold72.g5437.t1	AT1G60470
scaffold81.g21198.t1	AT4G16807
scaffold5228.g30102.t1	AT5G62080
scaffold13.g6684.t1	AT1G72210
scaffold23.g22776.t1	AT4G31500
scaffold5230.g25396.t1	AT5G18300
scaffold47.g23110.t1	AT4G34550
scaffold30.g11316.t1	AT2G36320
scaffold16.g5854.t1	AT1G64280
scaffold40.g23406.t1	AT4G37440
scaffold6.g22318.t1	AT4G27320
scaffold106.g21863.t1	AT4G23010
scaffold5415.g411.t1	AT1G04970
scaffold28.g29240.t1	AT5G53895
scaffold22.g18359.t1	AT3G58790
scaffold40.g23504.t1	AT4G38380
scaffold81.g21273.t1	AT4G17600
scaffold63.g17361.t1	AT3G49210
scaffold5388.g1952.t1	AT1G19440
scaffold4.g13563.t1	AT3G10500
scaffold5230.g25670.t1	AT5G20930
scaffold5228.g30204.t1	AT5G63087
scaffold5457.g4195.t1	AT1G47270
scaffold45.g10276.t1	AT2G26470
scaffold5422.g340.t1	AT1G04290
scaffold55.g17774.t1	AT3G53070
scaffold11.g11437.t1	AT2G37460
scaffold6.g22393.t1	AT4G28000
scaffold95.g15541.t1	AT3G27850
scaffold29.g6805.t1	AT1G73380
scaffold33.g7288.t1	AT1G78140
scaffold5245.g7912.t1	AT4G07410
scaffold7.g18637.t1	AT3G61190
scaffold5262.g5238.t1	AT1G57560
scaffold5457.g4197.t1	AT1G47278
scaffold125.g27596.t1	AT5G38630
scaffold5422.g342.t1	AT1G04310
scaffold3.g11807.t1	AT2G40940
scaffold69.g17187.t1	AT3G47570
scaffold211.g27321.t1	AT5G36225
scaffold5255.g1554.t1	AT1G15500
scaffold5255.g1519.t1	AT1G15170
scaffold40.g23506.t1	AT4G38400
scaffold47.g23096.t1	AT4G34419
scaffold148.g15490.t1	AT3G27390
scaffold5237.g24973.t1	AT5G14140
scaffold206.g27291.t1	AT5G35995
scaffold5230.g25514.t1	AT5G19390
scaffold2.g24524.t1	AT5G09360
scaffold2.g24433.t1	AT5G08139
scaffold19.g17311.t1	AT3G48710
scaffold4.g13748.t1	AT3G12203
scaffold93.g15165.t1	AT3G24605
scaffold3.g12019.t1	AT2G42920
scaffold16.g5878.t1	AT1G64500
scaffold47.g23180.t1	AT4G35240
scaffold78.g22045.t1	AT4G24770
scaffold47.g23094.t1	AT4G34410
scaffold111.g19460.t1	AT4G04650
scaffold29.g6807.t1	AT1G73400
scaffold53.g53.t1	AT1G01510
scaffold5230.g25394.t1	AT5G18270
scaffold48.g14577.t1	AT3G19400
scaffold23.g22688.t1	AT4G30700
scaffold276.g15635.t1	AT3G28630
scaffold45.g10475.t1	AT2G28390
scaffold5230.g25187.t1	AT5G16280
scaffold5230.g25744.t1	AT5G22330
scaffold58.g17081.t1	AT3G46550
scaffold5216.g5372.t1	AT1G59830
scaffold5.g12673.t1	AT3G02070
scaffold147.g9097.t1	AT2G14850
scaffold86.g28061.t1	AT5G42960
scaffold5230.g25185.t1	AT5G16260
scaffold276.g15637.t1	AT3G28640
scaffold23.g22899.t1	AT4G32630
scaffold41.g15226.t1	AT3G25220
scaffold89.g9955.t1	AT2G23080
scaffold5352.g2685.t1	AT1G27461
scaffold33.g7146.t1	AT1G76740
scaffold127.g5672.t1	AT1G62630
scaffold5255.g1675.t1	AT1G16825
scaffold5382.g2953.t1	AT1G30220
scaffold4.g13769.t1	AT3G12430
scaffold50.g11032.t1	AT2G33630
scaffold18.g28436.t1	AT5G46260
scaffold134.g8379.t1	AT2G07721
scaffold64.g1144.t1	AT1G11680
scaffold2.g24526.t1	AT5G09380
scaffold295.g9022.t1	AT2G14395
scaffold22.g18239.t1	AT3G57570
scaffold72.g5394.t1	AT1G59990
scaffold5235.g28878.t1	AT5G50360
scaffold97.g27937.t1	AT5G41860
scaffold5255.g1824.t1	AT1G18280
scaffold50.g10878.t1	AT2G32190
scaffold127.g5687.t1	AT1G62770
scaffold109.g4360.t1	AT1G48730
scaffold86.g28025.t1	AT5G42660
scaffold5255.g1746.t1	AT1G17470
scaffold29.g6930.t1	AT1G74580
scaffold13.g6305.t1	AT1G68460
scaffold89.g9957.t1	AT2G23093
scaffold5422.g262.t1	AT1G03940
scaffold77.g9441.t1	AT2G18210
scaffold62.g23660.t1	AT4G39920
scaffold40.g23324.t1	AT4G36670
scaffold19.g17313.t1	AT3G48730
scaffold78.g22047.t1	AT4G24790
scaffold7.g18684.t1	AT3G61640
scaffold84.g3268.t1	AT1G33090
scaffold5.g12837.t1	AT3G03570
scaffold5243.g27728.t1	AT5G39860
scaffold5.g12779.t1	AT3G03010
scaffold5243.g27743.t1	AT5G39980
scaffold5227.g29524.t1	AT5G56440
scaffold5.g12608.t1	AT3G01450
scaffold23.g22670.t1	AT4G30530
scaffold85.g14018.t1	AT3G14370
scaffold33.g7252.t1	AT1G77765
scaffold2.g24448.t1	AT5G08290
scaffold13.g6508.t1	AT1G70380
scaffold13.g6408.t1	AT1G69410
scaffold89.g9864.t1	AT2G22180
scaffold94.g4600.t1	AT1G50950
scaffold109.g4362.t1	AT1G48745
scaffold44.g28967.t1	AT5G51370
scaffold5231.g2473.t1	AT1G24490
scaffold5237.g24712.t1	AT5G11200
scaffold109.g4341.t1	AT1G48550
scaffold41.g15353.t1	AT3G26310
scaffold5237.g25049.t1	AT5G14910
scaffold2.g24160.t1	AT5G05500
scaffold5382.g2980.t1	AT1G30473
scaffold69.g17219.t1	AT3G47870
scaffold19.g17258.t1	AT3G48210
scaffold13.g6670.t1	AT1G72100
scaffold22.g18385.t1	AT3G59060
scaffold286.g16717.t1	AT3G43700
scaffold116.g10769.t1	AT2G31200
scaffold5354.g4420.t1	AT1G49200
scaffold5219.g13405.t1	AT3G09030
scaffold4.g13875.t1	AT3G13320
scaffold13.g6672.t1	AT1G72120
scaffold5228.g30073.t1	AT5G61770
scaffold5222.g7492.t1	AT1G80120
scaffold125.g27571.t1	AT5G38396
scaffold7.g18675.t1	AT3G61560
scaffold50.g11027.t1	AT2G33585
scaffold45.g10117.t1	AT2G24970
scaffold188.g7848.t1	AT2G03370
scaffold5415.g589.t1	AT1G06590
scaffold13.g6406.t1	AT1G69390
scaffold5237.g24873.t1	AT5G13170
scaffold2.g24503.t1	AT5G08750
scaffold29.g6932.t1	AT1G74600
scaffold49.g9683.t1	AT2G20616
scaffold5422.g260.t1	AT1G03475
scaffold11.g11615.t1	AT2G39240
scaffold5255.g1263.t1	AT1G12790
scaffold7.g18710.t1	AT3G61890
scaffold5219.g13316.t1	AT3G07720
scaffold5382.g2982.t1	AT1G30480
scaffold4.g13932.t1	AT3G13780
scaffold5231.g2471.t1	AT1G24470
scaffold5230.g25549.t1	AT5G19720
scaffold5230.g25701.t1	AT5G21910
scaffold5458.g3214.t1	AT1G32560
scaffold55.g17728.t1	AT3G52660
scaffold105.g20540.t1	AT4G11360
scaffold131.g19502.t1	AT4G04960
scaffold29.g6884.t1	AT1G74100
scaffold81.g21310.t1	AT4G17910
scaffold49.g9537.t1	AT2G19170
scaffold5228.g29998.t1	AT5G61040
scaffold9.g14105.t1	AT3G15160
scaffold5222.g7490.t1	AT1G80100
scaffold5208.g20781.t1	AT4G13572
scaffold67.g17654.t1	AT3G52010
scaffold28.g29112.t1	AT5G52700
scaffold5422.g313.t1	AT1G04010
scaffold18.g28588.t1	AT5G47710
scaffold16.g5826.t1	AT1G64050
scaffold166.g15668.t1	AT3G28870
scaffold89.g9866.t1	AT2G22200
scaffold18.g28438.t1	AT5G46280
scaffold76.g20936.t1	AT4G14746
scaffold33.g7075.t1	AT1G76060
scaffold428.g4058.t1	AT1G43860
scaffold5205.g27771.t1	AT5G40250
scaffold5237.g24882.t1	AT5G13260
scaffold5230.g25301.t1	AT5G17400
scaffold99.g19274.t1	AT4G03360
scaffold5230.g25868.t1	AT5G23460
scaffold49.g9740.t1	AT2G21100
scaffold5228.g30249.t1	AT5G63550
scaffold3.g12085.t1	AT2G43560
scaffold41.g15258.t1	AT3G25573
scaffold105.g20542.t1	AT4G11373
scaffold85.g13992.t1	AT3G14172
scaffold45.g10477.t1	AT2G28405
scaffold94.g4727.t1	AT1G52180
scaffold105.g20561.t1	AT4G11510
scaffold50.g11025.t1	AT2G33570
scaffold5240.g20488.t1	AT4G10890
scaffold7.g18677.t1	AT3G61571
scaffold196.g8110.t1	AT2G05410
scaffold81.g21376.t1	AT4G18501
scaffold53.g200.t1	AT1G02930
scaffold29.g6870.t1	AT1G73990
scaffold78.g21999.t1	AT4G24300
scaffold5422.g311.t1	AT1G03990
scaffold5315.g21503.t1	AT4G19720
scaffold50.g10891.t1	AT2G32295
scaffold5352.g2687.t1	AT1G27480
scaffold4.g13628.t1	AT3G11060
scaffold91.g10078.t1	AT2G24600
scaffold22.g18309.t1	AT3G58300
scaffold53.g202.t1	AT1G02960
scaffold29.g6872.t1	AT1G74010
scaffold76.g20869.t1	AT4G14250
scaffold11.g11388.t1	AT2G37000
scaffold5202.g2164.t1	AT1G21440
scaffold129.g2107.t1	AT1G20900
scaffold5208.g20752.t1	AT4G13300
scaffold45.g10197.t1	AT2G25670
scaffold5295.g807.t1	AT1G08630
scaffold2.g24242.t1	AT5G06310
scaffold22.g18272.t1	AT3G57920
scaffold5236.g9227.t1	AT2G16210
scaffold11.g11446.t1	AT2G37560
scaffold5230.g25428.t1	AT5G18590
scaffold49.g9535.t1	AT2G19150
scaffold62.g23614.t1	AT4G39500
scaffold5228.g29946.t1	AT5G60530
scaffold50.g10851.t1	AT2G31945
scaffold78.g22018.t1	AT4G24510
scaffold57.g18850.t1	AT3G63290
scaffold5208.g20783.t1	AT4G13577
scaffold5352.g2560.t1	AT1G26300
scaffold42.g15130.t1	AT3G24320
scaffold27.g22611.t1	AT4G30030
scaffold23.g22682.t1	AT4G30650
scaffold57.g18852.t1	AT3G63310
scaffold5382.g2958.t1	AT1G30270
scaffold5230.g25422.t1	AT5G18525
scaffold18.g28519.t1	AT5G47040
scaffold310.g26392.t1	AT5G28210
scaffold30.g11296.t1	AT2G36145
scaffold49.g9742.t1	AT2G21120
scaffold63.g17369.t1	AT3G49290
scaffold11.g11756.t1	AT2G40530
scaffold116.g10739.t1	AT2G30940
scaffold5.g12878.t1	AT3G03900
scaffold5.g12835.t1	AT3G03550
scaffold955.g20482.t1	AT4G10840
scaffold5228.g29944.t1	AT5G60510
scaffold5237.g24996.t1	AT5G14370
scaffold11.g11444.t1	AT2G37540
scaffold5415.g462.t1	AT1G05450
scaffold5237.g25037.t1	AT5G14780
scaffold5440.g4939.t1	AT1G54095
scaffold5440.g5047.t1	AT1G55190
scaffold33.g7250.t1	AT1G77750
scaffold5230.g25836.t1	AT5G23180
scaffold106.g21852.t1	AT4G22900
scaffold5415.g460.t1	AT1G05430
scaffold116.g10782.t1	AT2G31310
scaffold63.g17443.t1	AT3G49980
scaffold5230.g25571.t1	AT5G19920
scaffold44.g28965.t1	AT5G51350
scaffold166.g15682.t1	AT3G28950
scaffold5269.g721.t1	AT1G07890
scaffold436.g15755.t1	AT3G29385
scaffold89.g9888.t1	AT2G22450
scaffold23.g22680.t1	AT4G30630
scaffold3.g12250.t1	AT2G45160
scaffold86.g28027.t1	AT5G42680
scaffold22.g18346.t1	AT3G58660
scaffold5230.g25519.t1	AT5G19440
scaffold45.g10195.t1	AT2G25650
scaffold29.g6949.t1	AT1G74780
scaffold177.g4010.t1	AT1G43650
scaffold54.g2867.t1	AT1G29390
scaffold9.g14049.t1	AT3G14610
scaffold11.g11754.t1	AT2G40510
scaffold63.g17426.t1	AT3G49820
scaffold63.g17526.t1	AT3G50780
scaffold5230.g25550.t1	AT5G19730
scaffold85.g13959.t1	AT3G13890
scaffold21.g23791.t1	AT5G01980
scaffold11.g11428.t1	AT2G37380
scaffold5237.g24598.t1	AT5G10020
scaffold29.g6906.t1	AT1G74330
scaffold5230.g25153.t1	AT5G15920
scaffold54.g2865.t1	AT1G29370
scaffold223.g26235.t1	AT5G26980
scaffold22.g18267.t1	AT3G57860
scaffold5236.g9214.t1	AT2G16050
scaffold5230.g25552.t1	AT5G19750
scaffold63.g17424.t1	AT3G49800
scaffold5237.g25035.t1	AT5G14760
scaffold5205.g27823.t1	AT5G40690
scaffold23.g22893.t1	AT4G32580
scaffold5230.g25874.t1	AT5G23535
scaffold60.g22268.t1	AT4G26850
scaffold126.g19529.t1	AT4G05160
scaffold72.g5589.t1	AT1G61850
scaffold5255.g1568.t1	AT1G15680
scaffold5228.g29784.t1	AT5G58890
scaffold13.g6227.t1	AT1G67750
scaffold40.g23378.t1	AT4G37180
scaffold5309.g3078.t1	AT1G31255
scaffold3.g12049.t1	AT2G43220
scaffold5352.g2634.t1	AT1G27000
scaffold5228.g30062.t1	AT5G61650
scaffold47.g23081.t1	AT4G34280
scaffold13.g6225.t1	AT1G67730
scaffold13.g6371.t1	AT1G69050
scaffold47.g23083.t1	AT4G34300
scaffold45.g10639.t1	AT2G30040
scaffold5352.g2636.t1	AT1G27020
scaffold5354.g4430.t1	AT1G49310
scaffold9.g14107.t1	AT3G15180
scaffold137.g8140.t1	AT2G05755
scaffold5415.g511.t1	AT1G05870
scaffold116.g10753.t1	AT2G31060
scaffold15.g18026.t1	AT3G55513
scaffold125.g27657.t1	AT5G39250
scaffold5.g12803.t1	AT3G03250
scaffold94.g4771.t1	AT1G52550
scaffold5354.g4418.t1	AT1G49180
scaffold5269.g723.t1	AT1G07910
scaffold3.g12181.t1	AT2G44510
scaffold81.g21145.t1	AT4G16420
scaffold6.g22352.t1	AT4G27620
scaffold5.g13104.t1	AT3G05930
scaffold5465.g2507.t1	AT1G25300
scaffold11.g11445.t1	AT2G37550
scaffold103.g21391.t1	AT4G18640
scaffold23.g22851.t1	AT4G32200
scaffold44.g28953.t1	AT5G51210
scaffold74.g21003.t1	AT4G15250
scaffold81.g21147.t1	AT4G16440
scaffold5465.g2505.t1	AT1G25280
scaffold77.g9417.t1	AT2G17980
scaffold5295.g949.t1	AT1G09970
scaffold33.g7186.t1	AT1G77122
scaffold22.g18353.t1	AT3G58730
scaffold3.g12107.t1	AT2G43780
scaffold5276.g3898.t1	AT1G42525
scaffold377.g26506.t1	AT5G28720
scaffold27.g22581.t1	AT4G29735
scaffold23.g22879.t1	AT4G32440
scaffold5444.g9049.t1	AT2G14610
scaffold5236.g9216.t1	AT2G16070
scaffold81.g21192.t1	AT4G16760
scaffold5221.g30473.t1	AT5G65580
scaffold5230.g25303.t1	AT5G17420
scaffold45.g10663.t1	AT2G30270
scaffold5255.g1419.t1	AT1G14250
scaffold5255.g1647.t1	AT1G16520
scaffold5237.g24922.t1	AT5G13660
scaffold2.g24442.t1	AT5G08230
scaffold208.g27142.t1	AT5G35080
scaffold5255.g1645.t1	AT1G16500
scaffold60.g22239.t1	AT4G26590
scaffold28.g29262.t1	AT5G54095
scaffold5295.g805.t1	AT1G08610
scaffold2.g24340.t1	AT5G07280
scaffold5295.g848.t1	AT1G09080
scaffold100.g19099.t1	AT4G01850
scaffold5219.g13477.t1	AT3G09730
scaffold5237.g24667.t1	AT5G10745
scaffold59.g30664.t1	AT5G67300
scaffold5255.g1389.t1	AT1G13970
scaffold5471.g3441.t1	AT1G34640
scaffold74.g21108.t1	AT4G16095
scaffold15.g18024.t1	AT3G55500
scaffold36.g26110.t1	AT5G25610
scaffold139.g6111.t1	AT1G66630
scaffold18.g28679.t1	AT5G48560
scaffold218.g15975.t1	AT3G30720
scaffold204.g26149.t1	AT5G26070
scaffold11.g11675.t1	AT2G39795
scaffold5288.g3449.t1	AT1G34780
scaffold48.g14486.t1	AT3G18524
scaffold45.g10539.t1	AT2G29040
scaffold219.g15589.t1	AT3G28280
scaffold3.g12252.t1	AT2G45180
scaffold5440.g5015.t1	AT1G54890
scaffold5440.g5058.t1	AT1G55270
scaffold13.g6541.t1	AT1G70690
scaffold29.g6767.t1	AT1G73030
scaffold186.g25922.t1	AT5G23970
scaffold77.g9415.t1	AT2G17972
scaffold5228.g29727.t1	AT5G58360
scaffold139.g6054.t1	AT1G66120
scaffold22.g18351.t1	AT3G58710
scaffold33.g7184.t1	AT1G77110
scaffold48.g14616.t1	AT3G19760
scaffold35.g23734.t1	AT5G01420
scaffold35.g23748.t1	AT5G01550
scaffold378.g3581.t1	AT1G36095
scaffold92.g7748.t1	AT2G02380
scaffold13.g6560.t1	AT1G70880
scaffold16.g6036.t1	AT1G65960
scaffold94.g4642.t1	AT1G51370
scaffold5216.g5359.t1	AT1G59720
scaffold16.g5872.t1	AT1G64430
scaffold18.g28730.t1	AT5G49000
scaffold30.g11359.t1	AT2G36730
scaffold49.g9547.t1	AT2G19280
scaffold13.g6562.t1	AT1G70895
scaffold5342.g4210.t1	AT1G47390
scaffold5262.g5249.t1	AT1G57670
scaffold64.g1117.t1	AT1G11460
scaffold15.g18014.t1	AT3G55400
scaffold23.g22703.t1	AT4G30830
scaffold5228.g30279.t1	AT5G63840
scaffold45.g10558.t1	AT2G29250
scaffold2.g24342.t1	AT5G07300
scaffold5219.g13475.t1	AT3G09710
scaffold59.g30612.t1	AT5G66816
scaffold104.g7995.t1	AT2G04520
scaffold5237.g24991.t1	AT5G14320
scaffold2.g24193.t1	AT5G05830
scaffold122.g27706.t1	AT5G39700
scaffold146.g17118.t1	AT3G46860
scaffold9.g14377.t1	AT3G17630
scaffold294.g8977.t1	AT2G14050
scaffold5295.g833.t1	AT1G08920
scaffold49.g9748.t1	AT2G21180
scaffold11.g11708.t1	AT2G40095
scaffold214.g20389.t1	AT4G09930
scaffold45.g10485.t1	AT2G28480
scaffold74.g21013.t1	AT4G15350
scaffold4.g13793.t1	AT3G12650
scaffold5.g12801.t1	AT3G03230
scaffold186.g25946.t1	AT5G24180
scaffold16.g5870.t1	AT1G64405
scaffold28.g29353.t1	AT5G54920
scaffold354.g26841.t1	AT5G32440
scaffold3.g11835.t1	AT2G41220
scaffold136.g14925.t1	AT3G22440
scaffold23.g22801.t1	AT4G31750
scaffold33.g7218.t1	AT1G77440
scaffold30.g11195.t1	AT2G35170
scaffold56.g28228.t1	AT5G44470
scaffold98.g20686.t1	AT4G12700
scaffold107.g21666.t1	AT4G21350
scaffold13.g6585.t1	AT1G71110
scaffold5228.g29737.t1	AT5G58440
scaffold5228.g29789.t1	AT5G58940
scaffold23.g22701.t1	AT4G30820
scaffold5243.g27723.t1	AT5G39810
scaffold5415.g609.t1	AT1G06820
scaffold5283.g2420.t1	AT1G24030
scaffold168.g17697.t1	AT3G52400
scaffold30.g11083.t1	AT2G34140
scaffold45.g10487.t1	AT2G28500
scaffold33.g7308.t1	AT1G78340
scaffold40.g23554.t1	AT4G38905
scaffold13.g6748.t1	AT1G72880
scaffold42.g15053.t1	AT3G23633
scaffold5221.g30498.t1	AT5G65800
scaffold2.g24494.t1	AT5G08660
scaffold5228.g30320.t1	AT5G64240
scaffold2.g24123.t1	AT5G05120
scaffold39.g21715.t1	AT4G21810
scaffold39.g21758.t1	AT4G22120
scaffold5333.g5139.t1	AT1G55928
scaffold28.g29241.t1	AT5G53900
scaffold50.g10882.t1	AT2G32230
scaffold5205.g27829.t1	AT5G40750
scaffold16.g5952.t1	AT1G65190
scaffold91.g10084.t1	AT2G24645
scaffold5295.g902.t1	AT1G09575
scaffold100.g19232.t1	AT4G03040
scaffold2.g24217.t1	AT5G06070
scaffold123.g13201.t1	AT3G06660
scaffold48.g14411.t1	AT3G17830
scaffold6.g22392.t1	AT4G27990
scaffold5332.g5116.t1	AT1G55770
scaffold4.g13685.t1	AT3G11630
scaffold42.g15016.t1	AT3G23260
scaffold4.g13547.t1	AT3G10350
scaffold49.g9628.t1	AT2G20142
scaffold4.g13780.t1	AT3G12540
scaffold204.g26136.t1	AT5G25950
scaffold5251.g4126.t1	AT1G44960
scaffold44.g28951.t1	AT5G51195
scaffold69.g17186.t1	AT3G47560
scaffold100.g19217.t1	AT4G02880
scaffold97.g27951.t1	AT5G42010
scaffold28.g29268.t1	AT5G54148
scaffold4.g13782.t1	AT3G12550
scaffold2.g24300.t1	AT5G06905
scaffold99.g19283.t1	AT4G03430
scaffold5.g13028.t1	AT3G05310
scaffold5255.g1208.t1	AT1G12230
scaffold5237.g25044.t1	AT5G14860
scaffold5333.g5186.t1	AT1G56310
scaffold175.g15716.t1	AT3G29160
scaffold5297.g14828.t1	AT3G21600
scaffold69.g17184.t1	AT3G47540
scaffold5429.g1870.t1	AT1G18660
scaffold5228.g29915.t1	AT5G60180
scaffold6.g22300.t1	AT4G27110
scaffold100.g19215.t1	AT4G02860
scaffold193.g4111.t1	AT1G44835
scaffold2.g24529.t1	AT5G09410
scaffold2.g23991.t1	AT5G03870
scaffold175.g15722.t1	AT3G29200
scaffold82.g12446.t1	AT2G47115
scaffold29.g6941.t1	AT1G74690
scaffold103.g21412.t1	AT4G18830
scaffold5429.g1891.t1	AT1G18850
scaffold57.g18865.t1	AT3G63450
scaffold116.g10763.t1	AT2G31140
scaffold56.g28276.t1	AT5G44860
scaffold11.g11710.t1	AT2G40110
scaffold138.g10002.t1	AT2G23540
scaffold103.g21410.t1	AT4G18820
scaffold11.g11621.t1	AT2G39300
scaffold5280.g2385.t1	AT1G23570
scaffold13.g6722.t1	AT1G72590
scaffold63.g17490.t1	AT3G50440
scaffold5429.g1893.t1	AT1G18870
scaffold180.g2336.t1	AT1G23110
scaffold18.g28456.t1	AT5G46430
scaffold13.g6678.t1	AT1G72160
scaffold5202.g2276.t1	AT1G22530
scaffold21.g23810.t1	AT5G02170
scaffold47.g23134.t1	AT4G34780
scaffold48.g14484.t1	AT3G18518
scaffold5202.g2145.t1	AT1G21240
scaffold146.g17088.t1	AT3G46610
scaffold72.g5508.t1	AT1G61130
scaffold48.g14413.t1	AT3G17850
scaffold29.g6943.t1	AT1G74710
scaffold29.g6895.t1	AT1G74220
scaffold63.g17431.t1	AT3G49860
scaffold5230.g25543.t1	AT5G19660
scaffold30.g11150.t1	AT2G34740
scaffold125.g27673.t1	AT5G39400
scaffold5231.g2472.t1	AT1G24485
scaffold47.g23136.t1	AT4G34800
scaffold5230.g25541.t1	AT5G19640
scaffold63.g17433.t1	AT3G49880
scaffold69.g17218.t1	AT3G47860
scaffold45.g10135.t1	AT2G25150
scaffold64.g1158.t1	AT1G11790
scaffold13.g6671.t1	AT1G72110
scaffold64.g1115.t1	AT1G11440
scaffold60.g22294.t1	AT4G27070
scaffold49.g9565.t1	AT2G19480
scaffold146.g17095.t1	AT3G46640
scaffold5440.g4862.t1	AT1G53345
scaffold37.g22974.t1	AT4G33370
scaffold29.g6931.t1	AT1G74590
scaffold5416.g700.t1	AT1G07690
scaffold3.g12173.t1	AT2G44430
scaffold5228.g30093.t1	AT5G61990
scaffold126.g19523.t1	AT4G05110
scaffold40.g23459.t1	AT4G37970
scaffold28.g29072.t1	AT5G52340
scaffold76.g20863.t1	AT4G14210
scaffold27.g22511.t1	AT4G29090
scaffold29.g6933.t1	AT1G74620
scaffold62.g23668.t1	AT4G39980
scaffold72.g5644.t1	AT1G62380
scaffold91.g10017.t1	AT2G24020
scaffold45.g10137.t1	AT2G25169
scaffold5231.g2470.t1	AT1G24460
scaffold5444.g9041.t1	AT2G14540
scaffold155.g26153.t1	AT5G26090
scaffold82.g12541.t1	AT2G48075
scaffold28.g29436.t1	AT5G55730
scaffold5228.g29795.t1	AT5G59000
scaffold5280.g2387.t1	AT1G23590
scaffold94.g4601.t1	AT1G50960
scaffold49.g9708.t1	AT2G20820
scaffold5295.g831.t1	AT1G08900
scaffold173.g16729.t1	AT3G43790
scaffold146.g17097.t1	AT3G46660
scaffold5228.g30147.t1	AT5G62540
scaffold3.g12002.t1	AT2G42760
scaffold5255.g1738.t1	AT1G17400
scaffold5227.g29597.t1	AT5G57120
scaffold94.g4603.t1	AT1G50980
scaffold166.g15669.t1	AT3G28880
scaffold5206.g17576.t1	AT3G51260
scaffold81.g21217.t1	AT4G17060
scaffold50.g10991.t1	AT2G33255
scaffold55.g17896.t1	AT3G54250
scaffold5.g13076.t1	AT3G05710
scaffold150.g28375.t1	AT5G45690
scaffold5230.g25610.t1	AT5G20280
scaffold92.g7699.t1	AT2G01918
scaffold48.g14594.t1	AT3G19550
scaffold62.g23649.t1	AT4G39810
scaffold9.g14312.t1	AT3G17090
scaffold13.g6673.t1	AT1G72125
scaffold5255.g1470.t1	AT1G14700
scaffold161.g27404.t1	AT5G37200
scaffold2.g24411.t1	AT5G07940
scaffold5280.g2374.t1	AT1G23465
scaffold57.g18834.t1	AT3G63130
scaffold5440.g5021.t1	AT1G54953
scaffold55.g17716.t1	AT3G52540
scaffold161.g27478.t1	AT5G37860
scaffold185.g7953.t1	AT2G04170
scaffold59.g30700.t1	AT5G67640
scaffold5226.g19054.t1	AT4G01430
scaffold5444.g9043.t1	AT2G14560
scaffold64.g1123.t1	AT1G11500
scaffold211.g27317.t1	AT5G36180
scaffold5240.g20508.t1	AT4G11080
scaffold185.g7951.t1	AT2G04160
scaffold5415.g539.t1	AT1G06137
scaffold3.g11837.t1	AT2G41231
scaffold82.g12444.t1	AT2G47090
scaffold81.g21324.t1	AT4G18060
scaffold420.g27504.t1	AT5G37990
scaffold5206.g17574.t1	AT3G51240
scaffold75.g28168.t1	AT5G43950
scaffold5422.g325.t1	AT1G04140
scaffold5230.g25700.t1	AT5G21900
scaffold5226.g18940.t1	AT4G00430
scaffold33.g7345.t1	AT1G78680
scaffold85.g13953.t1	AT3G13845
scaffold40.g23410.t1	AT4G37470
scaffold49.g9536.t1	AT2G19160
scaffold91.g10086.t1	AT2G24670
scaffold193.g4096.t1	AT1G44446
scaffold91.g10015.t1	AT2G24000
scaffold5255.g1472.t1	AT1G14720
scaffold97.g27928.t1	AT5G41770
scaffold5228.g30311.t1	AT5G64150
scaffold45.g10650.t1	AT2G30130
scaffold49.g9534.t1	AT2G19146
scaffold5231.g2491.t1	AT1G24735
scaffold15.g18044.t1	AT3G55650
scaffold239.g15773.t1	AT3G29631
scaffold39.g21721.t1	AT4G21865
scaffold53.g37.t1	AT1G01360
scaffold2.g24523.t1	AT5G09350
scaffold30.g11226.t1	AT2G35510
scaffold18.g28685.t1	AT5G48610
scaffold5205.g27853.t1	AT5G41000
scaffold50.g10993.t1	AT2G33270
scaffold74.g21042.t1	AT4G15562
scaffold5456.g4178.t1	AT1G46480
scaffold40.g23428.t1	AT4G37682
scaffold5388.g1994.t1	AT1G19860
scaffold48.g14693.t1	AT3G20460
scaffold86.g28032.t1	AT5G42740
scaffold57.g18774.t1	AT3G62510
scaffold6.g22439.t1	AT4G28400
scaffold45.g10314.t1	AT2G26840
scaffold5309.g3053.t1	AT1G31020
scaffold41.g15246.t1	AT3G25490
scaffold89.g9868.t1	AT2G22230
scaffold13.g6571.t1	AT1G70985
scaffold28.g29321.t1	AT5G54610
scaffold16.g5955.t1	AT1G65220
scaffold81.g21308.t1	AT4G17900
scaffold196.g8118.t1	AT2G05530
scaffold5421.g2792.t1	AT1G28420
scaffold5262.g5278.t1	AT1G58070
scaffold5202.g2274.t1	AT1G22510
scaffold84.g3277.t1	AT1G33240
scaffold5.g12792.t1	AT3G03140
scaffold3.g11916.t1	AT2G41950
scaffold4.g13906.t1	AT3G13580
scaffold138.g10000.t1	AT2G23520
scaffold76.g20898.t1	AT4G14465
scaffold5228.g30048.t1	AT5G61520
scaffold4.g13904.t1	AT3G13560
scaffold28.g29409.t1	AT5G55490
scaffold72.g5629.t1	AT1G62262
scaffold5222.g7516.t1	AT1G80350
scaffold5230.g25420.t1	AT5G18510
scaffold9.g14048.t1	AT3G14600
scaffold15.g18135.t1	AT3G56570
scaffold97.g27946.t1	AT5G41960
scaffold77.g9347.t1	AT2G17300
scaffold28.g29323.t1	AT5G54630
scaffold28.g29232.t1	AT5G53820
scaffold11.g11702.t1	AT2G40030
scaffold23.g22793.t1	AT4G31670
scaffold100.g19199.t1	AT4G02725
scaffold28.g29340.t1	AT5G54810
scaffold23.g22683.t1	AT4G30660
scaffold45.g10652.t1	AT2G30150
scaffold30.g11179.t1	AT2G35035
scaffold5415.g659.t1	AT1G07320
scaffold5230.g25349.t1	AT5G17860
scaffold195.g27175.t1	AT5G35320
scaffold30.g11110.t1	AT2G34360
scaffold30.g11224.t1	AT2G35490
scaffold18.g28474.t1	AT5G46650
scaffold125.g27668.t1	AT5G39360
scaffold5.g12790.t1	AT3G03120
scaffold23.g22892.t1	AT4G32570
scaffold9.g14258.t1	AT3G16570
scaffold40.g23379.t1	AT4G37190
scaffold76.g20833.t1	AT4G13990
scaffold41.g15337.t1	AT3G26190
scaffold3.g12048.t1	AT2G43210
scaffold116.g10731.t1	AT2G30870
scaffold41.g15455.t1	AT3G27220
scaffold299.g9072.t1	AT2G14750
scaffold16.g5957.t1	AT1G65240
scaffold5237.g25003.t1	AT5G14440
scaffold4.g13788.t1	AT3G12600
scaffold94.g4698.t1	AT1G51890
scaffold15.g18097.t1	AT3G56190
scaffold84.g3286.t1	AT1G33340
scaffold236.g20188.t1	AT4G08480
scaffold55.g17859.t1	AT3G53890
scaffold23.g22681.t1	AT4G30640
scaffold18.g28736.t1	AT5G49050
scaffold84.g3284.t1	AT1G33320
scaffold5.g13108.t1	AT3G05940
scaffold5423.g12407.t1	AT2G46710
scaffold100.g19209.t1	AT4G02800
scaffold147.g9096.t1	AT2G14846
scaffold5230.g25511.t1	AT5G19360
scaffold45.g10597.t1	AT2G29650
scaffold16.g6034.t1	AT1G65930
scaffold123.g13230.t1	AT3G06960
scaffold48.g14420.t1	AT3G17930
scaffold78.g22015.t1	AT4G24480
scaffold30.g11355.t1	AT2G36700
scaffold9.g14279.t1	AT3G16780
scaffold15.g18137.t1	AT3G56590
scaffold77.g9345.t1	AT2G17280
scaffold5227.g29662.t1	AT5G57750
scaffold54.g2914.t1	AT1G29860
scaffold223.g26234.t1	AT5G26960
scaffold67.g17689.t1	AT3G52330
scaffold30.g11241.t1	AT2G35630
scaffold15.g18095.t1	AT3G56170
scaffold106.g21874.t1	AT4G23120
scaffold211.g27313.t1	AT5G36140
scaffold214.g20404.t1	AT4G10070
scaffold5487.g3396.t1	AT1G34300
scaffold5220.g30394.t1	AT5G64870
scaffold139.g6094.t1	AT1G66480
scaffold42.g14970.t1	AT3G22880
scaffold75.g28128.t1	AT5G43570
scaffold28.g29359.t1	AT5G54980
scaffold5295.g929.t1	AT1G09810
scaffold23.g22928.t1	AT4G32910
scaffold5.g13149.t1	AT3G06310
scaffold5.g12990.t1	AT3G04945
scaffold13.g6549.t1	AT1G70770
scaffold11.g11478.t1	AT2G37860
scaffold5230.g25560.t1	AT5G19830
scaffold696.g3948.t1	AT1G43000
scaffold41.g15234.t1	AT3G25280
scaffold5330.g4318.t1	AT1G48325
scaffold165.g27222.t1	AT5G35610
scaffold86.g28058.t1	AT5G42950
scaffold64.g1121.t1	AT1G11480
scaffold45.g10358.t1	AT2G27250
scaffold5228.g29928.t1	AT5G60340
scaffold41.g15457.t1	AT3G27240
scaffold130.g26337.t1	AT5G27940
scaffold123.g13178.t1	AT3G06490
scaffold33.g7224.t1	AT1G77500
scaffold5255.g1362.t1	AT1G13650
scaffold391.g8262.t1	AT2G06850
scaffold5230.g25143.t1	AT5G15830
scaffold129.g2095.t1	AT1G20800
scaffold22.g18291.t1	AT3G58110
scaffold3.g12189.t1	AT2G44581
scaffold33.g7385.t1	AT1G79030
scaffold55.g17954.t1	AT3G54850
scaffold42.g14972.t1	AT3G22900
scaffold89.g9785.t1	AT2G21440
scaffold81.g21356.t1	AT4G18340
scaffold5415.g495.t1	AT1G05750
scaffold42.g14951.t1	AT3G22700
scaffold77.g9317.t1	AT2G17040
scaffold18.g28734.t1	AT5G49020
scaffold5415.g637.t1	AT1G07120
scaffold123.g13232.t1	AT3G06970
scaffold48.g14422.t1	AT3G17950
scaffold5295.g948.t1	AT1G09960
scaffold45.g10595.t1	AT2G29630
scaffold121.g7638.t1	AT2G01370
scaffold197.g20309.t1	AT4G09170
scaffold16.g5796.t1	AT1G63730
scaffold35.g23737.t1	AT5G01445
scaffold2.g24206.t1	AT5G05960
scaffold5302.g4520.t1	AT1G50240
scaffold107.g21645.t1	AT4G21170
scaffold100.g19169.t1	AT4G02465
scaffold5208.g20754.t1	AT4G13320
scaffold63.g17510.t1	AT3G50630
scaffold322.g27274.t1	AT5G35910
scaffold251.g16063.t1	AT3G30845
scaffold23.g22871.t1	AT4G32360
scaffold16.g5794.t1	AT1G63710
scaffold47.g23266.t1	AT4G36050
scaffold130.g26329.t1	AT5G27870
scaffold5302.g4522.t1	AT1G50260
scaffold127.g5693.t1	AT1G62830
scaffold3.g11849.t1	AT2G41360
scaffold5228.g30133.t1	AT5G62390
scaffold186.g25929.t1	AT5G24040
scaffold5228.g30056.t1	AT5G61590
scaffold28.g29134.t1	AT5G52910
scaffold48.g14470.t1	AT3G18390
scaffold11.g11740.t1	AT2G40390
scaffold47.g23243.t1	AT4G35840
scaffold2.g24109.t1	AT5G04990
scaffold5237.g24764.t1	AT5G11720
scaffold5222.g7514.t1	AT1G80330
scaffold5228.g30054.t1	AT5G61570
scaffold23.g22702.t1	AT4G30825
scaffold2.g24343.t1	AT5G07310
scaffold129.g2077.t1	AT1G20670
scaffold47.g23241.t1	AT4G35820
scaffold161.g27370.t1	AT5G36925
scaffold23.g22873.t1	AT4G32380
scaffold48.g14452.t1	AT3G18240
scaffold123.g13242.t1	AT3G07070
scaffold21.g23986.t1	AT5G03830
scaffold23.g22810.t1	AT4G31830
scaffold5230.g25141.t1	AT5G15810
scaffold33.g7387.t1	AT1G79050
scaffold5440.g4883.t1	AT1G53560
scaffold45.g10429.t1	AT2G27970
scaffold81.g21289.t1	AT4G17720
scaffold42.g15022.t1	AT3G23325
scaffold5315.g21489.t1	AT4G19570
scaffold129.g2092.t1	AT1G20780
scaffold5422.g357.t1	AT1G04470
scaffold29.g6766.t1	AT1G73020
scaffold5228.g30182.t1	AT5G62890
scaffold5219.g13381.t1	AT3G08810
scaffold5415.g610.t1	AT1G06830
scaffold5204.g26202.t1	AT5G26630
scaffold129.g2090.t1	AT1G20760
scaffold5295.g951.t1	AT1G09995
scaffold510.g4070.t1	AT1G44020
scaffold23.g22700.t1	AT4G30810
scaffold2.g24506.t1	AT5G08780
scaffold699.g17233.t1	AT3G48050
scaffold45.g10267.t1	AT2G26390
scaffold5309.g3067.t1	AT1G31160
scaffold5.g12910.t1	AT3G04200
scaffold5237.g25091.t1	AT5G15320
scaffold3.g11839.t1	AT2G41250
scaffold11.g11426.t1	AT2G37360
scaffold33.g7374.t1	AT1G78940
scaffold127.g5691.t1	AT1G62810
scaffold5.g13022.t1	AT3G05250
scaffold64.g1096.t1	AT1G11260
scaffold15.g18175.t1	AT3G56960
scaffold81.g21158.t1	AT4G16510
scaffold5255.g1582.t1	AT1G15825
scaffold127.g5729.t1	AT1G63090
scaffold33.g7376.t1	AT1G78955
scaffold5.g13020.t1	AT3G05230
scaffold72.g5529.t1	AT1G61320
scaffold49.g9749.t1	AT2G21185
scaffold21.g23832.t1	AT5G02390
scaffold40.g23557.t1	AT4G38930
scaffold148.g15482.t1	AT3G27331
scaffold5303.g4549.t1	AT1G50560
scaffold122.g27688.t1	AT5G39530
scaffold90.g8909.t1	AT2G13500
scaffold5.g12912.t1	AT3G04220
scaffold3.g12118.t1	AT2G43880
scaffold5227.g29463.t1	AT5G55893
scaffold5202.g2224.t1	AT1G22015
scaffold11.g11616.t1	AT2G39250
scaffold5237.g24768.t1	AT5G11760
scaffold23.g22809.t1	AT4G31820
scaffold33.g7210.t1	AT1G77360
scaffold5415.g426.t1	AT1G05100
scaffold5237.g24729.t1	AT5G11380
scaffold5246.g9517.t1	AT2G19000
scaffold41.g15236.t1	AT3G25400
scaffold5243.g27722.t1	AT5G39800
scaffold49.g9671.t1	AT2G20550
scaffold5309.g3096.t1	AT1G31420
scaffold53.g9.t1	AT1G01090
scaffold203.g967.t1	AT1G10130
scaffold114.g17324.t1	AT3G48835
scaffold29.g6940.t1	AT1G74680
scaffold61.g18508.t1	AT3G60220
scaffold5309.g3094.t1	AT1G31400
scaffold5227.g29583.t1	AT5G57000
scaffold13.g6740.t1	AT1G72770
scaffold235.g5337.t1	AT3G44670
scaffold119.g20420.t1	AT4G10210
scaffold50.g10925.t1	AT2G32640
scaffold11.g11622.t1	AT2G39310
scaffold81.g21136.t1	AT4G16330
scaffold13.g6679.t1	AT1G72170
scaffold5202.g2226.t1	AT1G22030
scaffold4.g13712.t1	AT3G11890
scaffold19.g17251.t1	AT3G48180
scaffold72.g5495.t1	AT1G61050
scaffold5209.g2325.t1	AT1G23010
scaffold100.g19122.t1	AT4G02030
scaffold59.g30618.t1	AT5G66860
scaffold5230.g25848.t1	AT5G23290
scaffold139.g6110.t1	AT1G66620
scaffold64.g1143.t1	AT1G11670
scaffold11.g11395.t1	AT2G37050
scaffold5255.g1433.t1	AT1G14370
scaffold21.g23813.t1	AT5G02200
scaffold49.g9723.t1	AT2G20930
scaffold3.g11987.t1	AT2G42620
scaffold7.g18693.t1	AT3G61723
scaffold99.g19297.t1	AT4G03550
scaffold49.g9673.t1	AT2G20562
scaffold161.g27484.t1	AT5G37930
scaffold50.g10979.t1	AT2G33150
scaffold56.g28280.t1	AT5G44920
scaffold47.g23109.t1	AT4G34540
scaffold21.g23811.t1	AT5G02180
scaffold72.g5509.t1	AT1G61140
scaffold11.g11641.t1	AT2G39460
scaffold29.g6942.t1	AT1G74700
scaffold13.g6742.t1	AT1G72800
scaffold91.g10038.t1	AT2G24210
scaffold97.g27918.t1	AT5G41690
scaffold23.g22780.t1	AT4G31540
scaffold5429.g1901.t1	AT1G18970
scaffold5246.g9515.t1	AT2G18980
scaffold30.g11233.t1	AT2G35585
scaffold23.g22664.t1	AT4G30470
scaffold2.g24041.t1	AT5G04350
scaffold5228.g29808.t1	AT5G59120
scaffold5228.g29914.t1	AT5G60170
scaffold5250.g9064.t1	AT2G14695
scaffold5.g12573.t1	AT3G01180
scaffold5230.g25242.t1	AT5G16790
scaffold18.g28649.t1	AT5G48320
scaffold89.g9876.t1	AT2G22310
scaffold9.g14373.t1	AT3G17600
scaffold127.g5711.t1	AT1G62970
scaffold123.g13175.t1	AT3G06470
scaffold40.g23458.t1	AT4G37950
scaffold47.g23179.t1	AT4G35230
scaffold94.g4805.t1	AT1G52820
scaffold39.g21801.t1	AT4G22460
scaffold11.g11620.t1	AT2G39290
scaffold55.g17830.t1	AT3G53590
scaffold5228.g29796.t1	AT5G59010
scaffold5227.g29593.t1	AT5G57080
scaffold5280.g2384.t1	AT1G23560
scaffold227.g19549.t1	AT4G05360
scaffold127.g5730.t1	AT1G63100
scaffold23.g22666.t1	AT4G30490
scaffold13.g6641.t1	AT1G71810
scaffold47.g23249.t1	AT4G35900
scaffold97.g28012.t1	AT5G42560
scaffold117.g3255.t1	AT1G32970
scaffold50.g10848.t1	AT2G31920
scaffold44.g29038.t1	AT5G52045
scaffold5230.g25787.t1	AT5G22750
scaffold100.g19137.t1	AT4G02170
scaffold5255.g1827.t1	AT1G18310
scaffold127.g5732.t1	AT1G63110
scaffold13.g6240.t1	AT1G67850
scaffold89.g9874.t1	AT2G22290
scaffold5422.g367.t1	AT1G04560
scaffold5452.g375.t1	AT1G04625
scaffold5255.g1368.t1	AT1G13740
scaffold5219.g13307.t1	AT3G07630
scaffold5237.g25093.t1	AT5G15340
scaffold13.g6655.t1	AT1G71940
scaffold107.g21634.t1	AT4G21070
scaffold30.g11151.t1	AT2G34750
scaffold87.g22123.t1	AT4G25520
scaffold23.g22755.t1	AT4G31320
scaffold15.g18177.t1	AT3G56980
scaffold161.g27407.t1	AT5G37230
scaffold55.g17832.t1	AT3G53610
scaffold16.g5788.t1	AT1G63650
scaffold5219.g13439.t1	AT3G09350
scaffold48.g14415.t1	AT3G17880
scaffold13.g6544.t1	AT1G70720
scaffold74.g21101.t1	AT4G16040
scaffold75.g28183.t1	AT5G44090
scaffold49.g9555.t1	AT2G19385
scaffold85.g14028.t1	AT3G14450
scaffold413.g4116.t1	AT1G44910
scaffold42.g15070.t1	AT3G23780
scaffold138.g9979.t1	AT2G23300
scaffold58.g17046.t1	AT2G23690
scaffold5352.g2600.t1	AT1G26680
scaffold45.g10621.t1	AT2G29880
scaffold11.g11690.t1	AT2G39920
scaffold78.g21974.t1	AT4G24090
scaffold9.g14371.t1	AT3G17580
scaffold76.g20857.t1	AT4G14160
scaffold11.g11529.t1	AT2G38370
scaffold2.g24065.t1	AT5G04590
scaffold5333.g5126.t1	AT1G55840
scaffold92.g7707.t1	AT2G01990
scaffold39.g21684.t1	AT4G21520
scaffold18.g28427.t1	AT5G46170
scaffold41.g15391.t1	AT3G26650
scaffold11.g11661.t1	AT2G39690
scaffold57.g18831.t1	AT3G63095
scaffold16.g5984.t1	AT1G65470
scaffold94.g4692.t1	AT1G51820
scaffold81.g21300.t1	AT4G17830
scaffold48.g14597.t1	AT3G19570
scaffold5216.g5365.t1	AT1G59750
scaffold118.g21892.t1	AT4G23330
scaffold3.g12371.t1	AT2G46400
scaffold47.g23119.t1	AT4G34630
scaffold291.g27279.t1	AT5G35926
scaffold5235.g28842.t1	AT5G50030
scaffold50.g10929.t1	AT2G32670
scaffold5422.g365.t1	AT1G04550
scaffold5209.g2309.t1	AT1G22870
scaffold50.g10990.t1	AT2G33240
scaffold5230.g25486.t1	AT5G19151
scaffold4.g13815.t1	AT3G12850
scaffold48.g14708.t1	AT3G20580
scaffold204.g26135.t1	AT5G25940
scaffold29.g7001.t1	AT1G75290
scaffold5205.g27852.t1	AT5G40990
scaffold5220.g30414.t1	AT5G65050
scaffold5.g12561.t1	AT3G01070
scaffold50.g10992.t1	AT2G33260
scaffold50.g10879.t1	AT2G32200
scaffold81.g21233.t1	AT4G17230
scaffold30.g11350.t1	AT2G36660
scaffold19.g17253.t1	AT3G48190
scaffold90.g8924.t1	AT2G13660
scaffold167.g16544.t1	AT3G42770
scaffold5303.g4564.t1	AT1G50700
scaffold11.g11614.t1	AT2G39230
scaffold15.g18101.t1	AT3G56230
scaffold5230.g25278.t1	AT5G17165
scaffold93.g15146.t1	AT3G24500
scaffold5230.g25397.t1	AT5G18310
scaffold73.g16891.t1	AT3G45000
scaffold5237.g24586.t1	AT5G09920
scaffold5352.g2572.t1	AT1G26400
scaffold5352.g2602.t1	AT1G26700
scaffold45.g10623.t1	AT2G29900
scaffold77.g9470.t1	AT2G18540
scaffold116.g10797.t1	AT2G31432
scaffold5422.g324.t1	AT1G04130
scaffold53.g210.t1	AT1G03030
scaffold5315.g21558.t1	AT4G20260
scaffold18.g28471.t1	AT5G46630
scaffold47.g23230.t1	AT4G35730
scaffold5226.g18948.t1	AT4G00525
scaffold262.g20201.t1	AT4G08535
scaffold13.g6687.t1	AT1G72240
scaffold5315.g21528.t1	AT4G19960
scaffold22.g18429.t1	AT3G59510
scaffold41.g15436.t1	AT3G27040
scaffold172.g5194.t1	AT1G56400
scaffold48.g14463.t1	AT3G18330
scaffold123.g13273.t1	AT3G07340
scaffold29.g6913.t1	AT1G74410
scaffold5222.g7418.t1	AT1G79380
scaffold73.g16893.t1	AT3G45020
scaffold129.g2085.t1	AT1G20720
scaffold53.g153.t1	AT1G02475
scaffold13.g6312.t1	AT1G68526
scaffold129.g2087.t1	AT1G20735
scaffold29.g6911.t1	AT1G74390
scaffold245.g20247.t1	AT4G08760
scaffold59.g30609.t1	AT5G66800
scaffold5415.g658.t1	AT1G07310
scaffold53.g13.t1	AT1G01130
scaffold86.g28079.t1	AT5G43100
scaffold103.g21443.t1	AT4G19070
scaffold50.g10943.t1	AT2G32800
scaffold5295.g942.t1	AT1G09920
scaffold11.g11701.t1	AT2G40020
scaffold81.g21231.t1	AT4G17215
scaffold19.g17310.t1	AT3G48700
scaffold5440.g5104.t1	AT1G55680
scaffold5204.g26217.t1	AT5G26805
scaffold33.g7246.t1	AT1G77710
scaffold94.g4623.t1	AT1G51160
scaffold5208.g20774.t1	AT4G13510
scaffold5487.g3365.t1	AT1G34000
scaffold76.g20905.t1	AT4G14530
scaffold717.g16704.t1	AT3G43682
scaffold5352.g2623.t1	AT1G26890
scaffold29.g6781.t1	AT1G73165
scaffold4.g13789.t1	AT3G12610
scaffold5237.g25002.t1	AT5G14430
scaffold30.g11258.t1	AT2G35765
scaffold41.g15262.t1	AT3G25590
scaffold5440.g5106.t1	AT1G55700
scaffold94.g4621.t1	AT1G51150
scaffold5204.g26180.t1	AT1G67235
scaffold30.g11121.t1	AT2G34470
scaffold5415.g450.t1	AT1G05330
scaffold5487.g3367.t1	AT1G34015
scaffold72.g5628.t1	AT1G62260
scaffold49.g9717.t1	AT2G20880
scaffold9.g14290.t1	AT3G16880
scaffold48.g14682.t1	AT3G20360
scaffold78.g21939.t1	AT4G23750
scaffold5415.g567.t1	AT1G06380
scaffold268.g3772.t1	AT4G04090
scaffold94.g4785.t1	AT1G52660
scaffold64.g1070.t1	AT1G11000
scaffold92.g7724.t1	AT2G02140
scaffold33.g7337.t1	AT1G78610
scaffold30.g11312.t1	AT2G36300
scaffold5415.g565.t1	AT1G06360
scaffold5209.g2317.t1	AT1G22940
scaffold92.g7686.t1	AT2G01818
scaffold44.g28985.t1	AT5G51530
scaffold5230.g25654.t1	AT5G20740
scaffold116.g10727.t1	AT2G30820
scaffold28.g29150.t1	AT5G53045
scaffold2.g24477.t1	AT5G08510
scaffold41.g15260.t1	AT3G25580
scaffold5232.g7796.t1	AT2G02835
scaffold5237.g25000.t1	AT5G14410
scaffold5237.g24718.t1	AT5G11260
scaffold161.g27432.t1	AT5G37420
scaffold22.g18405.t1	AT3G59270
scaffold11.g11604.t1	AT2G39120
scaffold89.g9889.t1	AT2G22460
scaffold76.g20832.t1	AT4G13985
scaffold53.g11.t1	AT1G01110
scaffold3.g12290.t1	AT2G45570
scaffold13.g6352.t1	AT1G68862
scaffold61.g18530.t1	AT3G60420
scaffold42.g15129.t1	AT3G24315
scaffold56.g28288.t1	AT5G44990
scaffold3.g12382.t1	AT2G46494
scaffold13.g6612.t1	AT1G71420
scaffold105.g20590.t1	AT4G11800
scaffold111.g19466.t1	AT4G04695
scaffold5461.g3236.t1	AT1G32760
scaffold13.g6350.t1	AT1G68845
scaffold5458.g3196.t1	AT1G32400
scaffold13.g6377.t1	AT1G69100
scaffold47.g23173.t1	AT4G35170
scaffold63.g17475.t1	AT3G50310
scaffold86.g28059.t1	AT5G42955
scaffold5230.g25507.t1	AT5G19320
scaffold5209.g2315.t1	AT1G22920
scaffold29.g6784.t1	AT1G73177
scaffold5309.g3106.t1	AT1G31520
scaffold64.g1072.t1	AT1G11040
scaffold5295.g794.t1	AT1G08500
scaffold44.g28939.t1	AT5G51080
scaffold30.g11123.t1	AT2G34490
scaffold30.g11139.t1	AT2G34640
scaffold5230.g25683.t1	AT5G21060
scaffold45.g10596.t1	AT2G29640
scaffold5303.g4529.t1	AT1G50350
scaffold161.g27430.t1	AT5G37410
scaffold13.g6212.t1	AT1G67630
scaffold220.g7873.t1	AT2G03630
scaffold40.g23466.t1	AT4G38040
scaffold3.g11790.t1	AT2G40790
scaffold28.g29283.t1	AT5G54240
scaffold45.g10594.t1	AT2G29620
scaffold5237.g24626.t1	AT5G10300
scaffold90.g8926.t1	AT2G13690
scaffold5303.g4566.t1	AT1G50720
scaffold13.g6610.t1	AT1G71400
scaffold89.g9936.t1	AT2G22890
scaffold30.g11310.t1	AT2G36290
scaffold5230.g25748.t1	AT5G22360
scaffold45.g10374.t1	AT2G27380
scaffold5232.g7794.t1	AT2G02810
scaffold193.g4105.t1	AT1G44780
scaffold18.g28619.t1	AT5G48010
scaffold2.g24470.t1	AT5G08460
scaffold5230.g25781.t1	AT5G22670
scaffold60.g22202.t1	AT4G26288
scaffold23.g22936.t1	AT4G32990
scaffold13.g6535.t1	AT1G70630
scaffold28.g29202.t1	AT5G53550
scaffold161.g27472.t1	AT5G37800
scaffold2.g24504.t1	AT5G08760
scaffold13.g6160.t1	AT1G67120
scaffold89.g9951.t1	AT2G23030
scaffold3.g12042.t1	AT2G43140
scaffold5230.g25783.t1	AT5G22700
scaffold3.g11906.t1	AT2G41870
scaffold9.g14379.t1	AT3G17650
scaffold76.g20827.t1	AT4G13955
scaffold5230.g25830.t1	AT5G23120
scaffold28.g29051.t1	AT5G52140
scaffold13.g6492.t1	AT1G70210
scaffold111.g19464.t1	AT4G04690
scaffold228.g3972.t1	AT1G43170
scaffold5458.g3194.t1	AT1G32380
scaffold39.g21789.t1	AT4G22320
scaffold5205.g27805.t1	AT5G40550
scaffold33.g7384.t1	AT1G79020
scaffold5227.g29542.t1	AT5G56610
scaffold193.g4107.t1	AT1G44800
scaffold5255.g1588.t1	AT1G15900
scaffold127.g5723.t1	AT1G63050
scaffold3.g11923.t1	AT2G42010
scaffold5228.g29731.t1	AT5G58390
scaffold39.g21695.t1	AT4G21620
scaffold21.g23908.t1	AT5G03180
scaffold5227.g29601.t1	AT5G57140
scaffold109.g4364.t1	AT1G48760
scaffold5205.g27807.t1	AT5G40570
scaffold127.g5721.t1	AT1G63030
scaffold45.g10428.t1	AT2G27960
scaffold40.g23287.t1	AT4G36250
scaffold3.g11921.t1	AT2G42000
scaffold28.g29367.t1	AT5G55090
scaffold5295.g940.t1	AT1G09900
scaffold3.g12379.t1	AT2G46470
scaffold5221.g30459.t1	AT5G65450
scaffold5228.g30183.t1	AT5G62900
scaffold5230.g25587.t1	AT5G20070
scaffold63.g17344.t1	AT3G49050
scaffold11.g11592.t1	AT2G38995
scaffold59.g30604.t1	AT5G66750
scaffold5237.g25080.t1	AT5G15220
scaffold97.g27949.t1	AT5G41990
scaffold49.g9741.t1	AT2G21110
scaffold33.g7135.t1	AT1G76640
scaffold5227.g29531.t1	AT5G56510
scaffold99.g19275.t1	AT4G03370
scaffold53.g36.t1	AT1G01355
scaffold69.g17170.t1	AT3G47420
scaffold5221.g30556.t1	AT5G66330
scaffold74.g21002.t1	AT4G15248
scaffold7.g18716.t1	AT3G61950
scaffold161.g27470.t1	AT5G37790
scaffold27.g22615.t1	AT4G30060
scaffold225.g26522.t1	AT5G28830
scaffold13.g6404.t1	AT1G69370
scaffold5352.g2613.t1	AT1G26790
scaffold45.g10610.t1	AT2G29770
scaffold5222.g7475.t1	AT1G79950
scaffold89.g9953.t1	AT2G23060
scaffold77.g9422.t1	AT2G18030
scaffold98.g20697.t1	AT4G12800
scaffold5227.g29479.t1	AT5G56030
scaffold28.g29437.t1	AT5G55740
scaffold22.g18308.t1	AT3G58290
scaffold111.g19448.t1	AT4G04580
scaffold36.g26060.t1	AT5G25190
scaffold5382.g3009.t1	AT1G30730
scaffold5382.g2937.t1	AT1G30070
scaffold5221.g30550.t1	AT5G66270
scaffold92.g7684.t1	AT2G01800
scaffold5222.g7496.t1	AT1G80150
scaffold5352.g2640.t1	AT1G27050
scaffold91.g10070.t1	AT2G24520
scaffold2.g24438.t1	AT5G08180
scaffold129.g2053.t1	AT1G20440
scaffold2.g24475.t1	AT5G08500
scaffold2.g24018.t1	AT5G04120
scaffold100.g19157.t1	AT4G02360
scaffold166.g15671.t1	AT3G28900
scaffold5465.g2524.t1	AT1G25450
scaffold84.g3324.t1	AT1G33780
scaffold49.g9552.t1	AT2G19350
scaffold133.g7829.t1	AT2G03190
scaffold109.g4366.t1	AT1G48780
scaffold5230.g25585.t1	AT5G20050
scaffold206.g27290.t1	AT5G35980
scaffold5202.g2248.t1	AT1G22250
scaffold82.g12420.t1	AT2G46840
scaffold160.g20603.t1	AT4G11910
scaffold55.g17873.t1	AT3G54020
scaffold89.g9818.t1	AT2G21790
scaffold69.g17195.t1	AT3G47650
scaffold40.g23273.t1	AT4G36110
scaffold100.g19220.t1	AT4G02910
scaffold164.g2819.t1	AT1G28695
scaffold5295.g914.t1	AT1G09665
scaffold49.g9605.t1	AT2G19890
scaffold76.g20840.t1	AT4G14050
scaffold160.g20601.t1	AT4G11890
scaffold5221.g30584.t1	AT5G66595
scaffold5235.g28906.t1	AT5G50720
scaffold483.g8717.t1	AT2G11778
scaffold82.g12422.t1	AT2G46870
scaffold67.g17663.t1	AT3G52100
scaffold203.g966.t1	AT1G10120
scaffold11.g11587.t1	AT2G38940
scaffold49.g9668.t1	AT2G20520
scaffold4.g13730.t1	AT3G12060
scaffold185.g7949.t1	AT4G08190
scaffold5230.g25340.t1	AT5G17770
scaffold5219.g13298.t1	AT3G07560
scaffold77.g9257.t1	AT2G16430
scaffold53.g159.t1	AT1G02550
scaffold5352.g2611.t1	AT1G26770
scaffold45.g10612.t1	AT2G29790
scaffold27.g22617.t1	AT4G30070
scaffold50.g11075.t1	AT2G34070
scaffold35.g23751.t1	AT5G01580
scaffold28.g29244.t1	AT5G53920
scaffold3.g12380.t1	AT2G46480
scaffold5226.g19036.t1	AT4G01260
scaffold74.g21115.t1	AT4G16143
scaffold50.g10966.t1	AT2G33010
scaffold50.g10842.t1	AT2G31865
scaffold5350.g3533.t1	AT1G35630
scaffold6.g22445.t1	AT4G28450
scaffold5230.g25849.t1	AT5G23300
scaffold21.g23938.t1	AT5G03420
scaffold89.g9934.t1	AT2G22870
scaffold49.g9607.t1	AT2G19910
scaffold40.g23271.t1	AT4G36100
scaffold11.g11523.t1	AT2G38310
scaffold45.g10541.t1	AT2G29050
scaffold5222.g7494.t1	AT1G80133
scaffold129.g2051.t1	AT1G20410
scaffold5440.g4889.t1	AT1G53610
scaffold5465.g2526.t1	AT1G25470
scaffold28.g29122.t1	AT5G52800
scaffold5228.g30225.t1	AT5G63280
scaffold5262.g5255.t1	AT1G57730
scaffold123.g13192.t1	AT3G06620
scaffold55.g17979.t1	AT3G55090
scaffold69.g17201.t1	AT3G47720
scaffold85.g14022.t1	AT3G14400
scaffold5458.g3210.t1	AT1G32520
scaffold5305.g5333.t1	AT1G59530
scaffold18.g28650.t1	AT5G48330
scaffold60.g22234.t1	AT4G26550
scaffold59.g30606.t1	AT5G66770
scaffold48.g14532.t1	AT3G18960
scaffold22.g18440.t1	AT3G59620
scaffold5202.g2172.t1	AT1G21520
scaffold11.g11602.t1	AT2G39100
scaffold9.g14298.t1	AT3G16950
scaffold11.g11585.t1	AT2G38910
scaffold62.g23618.t1	AT4G39540
scaffold203.g964.t1	AT1G10110
scaffold45.g10668.t1	AT2G30320
scaffold5471.g3442.t1	AT1G34650
scaffold77.g9370.t1	AT2G17530
scaffold106.g21828.t1	AT4G22680
scaffold45.g10543.t1	AT2G29065
scaffold5228.g30227.t2	AT5G63300
scaffold30.g11245.t1	AT2G35660
scaffold53.g20.t1	AT1G01200
scaffold463.g16813.t1	AT3G44430
scaffold2.g24245.t1	AT5G06340
scaffold5388.g1958.t1	AT1G19490
scaffold5415.g458.t1	AT1G05410
scaffold5255.g1805.t1	AT1G18070
scaffold5207.g17635.t1	AT1G34540
scaffold249.g26717.t1	AT5G30500
scaffold18.g28515.t1	AT5G47000
scaffold5246.g9513.t1	AT2G18960
scaffold21.g23884.t1	AT5G02920
scaffold5359.g1835.t1	AT1G18370
scaffold28.g29430.t1	AT5G55670
scaffold5227.g29515.t1	AT5G56368
scaffold5354.g4456.t1	AT1G49560
scaffold3.g12298.t1	AT2G45650
scaffold5315.g21496.t1	AT4G19650
scaffold77.g9416.t1	AT2G17975
scaffold45.g10670.t1	AT2G30340
scaffold125.g27598.t1	AT5G38660
scaffold28.g29120.t1	AT5G52780
scaffold87.g22120.t1	AT4G25490
scaffold22.g18281.t1	AT3G58010
scaffold5228.g30247.t1	AT5G63530
scaffold5255.g1320.t1	AT1G13320
scaffold97.g28010.t1	AT5G42530
scaffold5255.g1369.t1	AT1G13750
scaffold7.g18720.t1	AT3G61990
scaffold54.g2922.t1	AT1G29940
scaffold28.g29147.t1	AT5G53020
scaffold87.g22122.t1	AT4G25515
scaffold44.g28969.t1	AT5G51400
scaffold5422.g261.t1	AT1G03490
scaffold5429.g1864.t1	AT1G18600
scaffold5382.g2928.t1	AT1G29980
scaffold40.g23361.t1	AT4G37020
scaffold5255.g1807.t1	AT1G18090
scaffold30.g11318.t1	AT2G36330
scaffold5237.g24654.t1	AT5G10580
scaffold49.g9581.t1	AT2G19630
scaffold58.g17073.t1	AT3G46460
scaffold5320.g5779.t1	AT1G63550
scaffold5219.g13464.t1	AT3G09590
scaffold53.g112.t1	AT1G02080
scaffold48.g14530.t1	AT3G18950
scaffold5230.g25523.t1	AT5G19473
scaffold56.g28212.t1	AT5G44330
scaffold5330.g4272.t1	AT1G47870
scaffold5230.g25604.t1	AT5G20220
scaffold363.g16827.t1	AT3G44530
scaffold37.g23010.t1	AT4G33680
scaffold5255.g1211.t1	AT1G12250
scaffold76.g20856.t1	AT4G14150
scaffold112.g18474.t1	AT3G59950
scaffold5204.g26195.t1	AT5G26700
scaffold11.g11628.t1	AT2G39360
scaffold62.g23632.t1	AT4G39675
scaffold5384.g3026.t1	AT1G30825
scaffold33.g7408.t1	AT1G79280
scaffold27.g22642.t1	AT4G30310
scaffold72.g5585.t1	AT1G61800
scaffold136.g14926.t1	AT3G22450
scaffold3.g12010.t1	AT2G42840
scaffold5.g13124.t1	AT3G06080
scaffold2.g24268.t1	AT5G06580
scaffold5452.g374.t1	AT1G04620
scaffold28.g29111.t1	AT5G52690
scaffold76.g20966.t1	AT3G29390
scaffold5352.g2586.t1	AT1G26550
scaffold89.g9959.t1	AT2G23100
scaffold3.g11864.t1	AT2G41475
scaffold27.g22548.t1	AT4G29430
scaffold147.g9099.t1	AT2G14870
scaffold13.g6133.t1	AT1G66850
scaffold72.g5503.t1	AT1G61097
scaffold5220.g30384.t1	AT5G64790
scaffold4.g13746.t1	AT3G12190
scaffold76.g20854.t1	AT4G14147
scaffold69.g17165.t1	AT3G47370
scaffold5388.g2006.t1	AT1G19970
scaffold16.g6008.t1	AT1G65690
scaffold5418.g3167.t1	AT1G32150
scaffold771.g20189.t1	AT4G08485
scaffold22.g18235.t1	AT3G57530
scaffold5295.g891.t1	AT1G09470
scaffold5344.g30829.t1	AT1G19260
scaffold40.g23363.t1	AT4G37030
scaffold137.g8125.t1	AT2G05590
scaffold18.g28577.t1	AT5G47610
scaffold5418.g3165.t1	AT1G32130
scaffold22.g18237.t1	AT3G57550
scaffold5227.g29492.t1	AT5G56160
scaffold5415.g650.t1	AT1G07230
scaffold5468.g3125.t1	AT1G31760
scaffold5388.g1981.t1	AT1G19720
scaffold74.g21050.t1	AT4G15650
scaffold57.g18789.t1	AT3G62670
scaffold91.g10024.t1	AT2G24090
scaffold5384.g3024.t1	AT1G30814
scaffold72.g5431.t1	AT1G60410
scaffold356.g8590.t1	AT2G10615
scaffold55.g17745.t1	AT3G52840
scaffold85.g14016.t1	AT3G14360
scaffold161.g27429.t1	AT5G37400
scaffold5440.g5081.t1	AT1G55475
scaffold72.g5478.t1	AT1G60900
scaffold41.g15460.t1	AT3G27270
scaffold3.g11854.t1	AT2G41415
scaffold58.g17038.t1	AT2G23790
scaffold5295.g758.t1	AT1G08160
scaffold3.g11950.t1	AT2G42290
scaffold29.g6908.t1	AT1G74360
scaffold85.g14014.t1	AT3G14330
scaffold5487.g3383.t1	AT1G34150
scaffold50.g10921.t1	AT2G32600
scaffold5227.g29547.t1	AT5G56660
scaffold5415.g413.t1	AT1G04985
scaffold5231.g2469.t1	AT1G24450
scaffold5226.g18885.t1	AT4G00005
scaffold9.g14168.t1	AT3G15700
scaffold73.g16933.t1	AT3G45440
scaffold5226.g18980.t1	AT4G00800
scaffold9.g14228.t1	AT3G16290
scaffold22.g18389.t1	AT3G59100
scaffold23.g22679.t1	AT4G30620
scaffold91.g10022.t1	AT2G24070
scaffold5228.g30111.t1	AT5G62170
scaffold5.g12954.t1	AT3G04620
scaffold21.g23970.t1	AT5G03690
scaffold5226.g18982.t1	AT4G00820
scaffold2.g24086.t1	AT5G04810
scaffold97.g27954.t1	AT5G42030
scaffold15.g18109.t1	AT3G56310
scaffold5440.g5019.t1	AT1G54950
scaffold9.g14333.t1	AT3G17250
scaffold240.g3664.t1	AT1G36960
scaffold36.g26063.t1	AT5G25210
scaffold5440.g5105.t1	AT1G55690
scaffold16.g5895.t1	AT1G64630
scaffold5297.g14817.t1	AT3G21510
scaffold41.g15462.t1	AT3G27290
scaffold5207.g17602.t1	AT3G51500
scaffold161.g27461.t1	AT5G37710
scaffold48.g14681.t1	AT3G20350
scaffold5230.g25337.t1	AT5G17740
scaffold45.g10237.t1	AT2G26070
scaffold48.g14718.t1	AT3G20670
scaffold3.g11960.t1	AT2G42380
scaffold123.g13263.t1	AT3G07250
scaffold111.g19459.t1	AT4G04640
scaffold48.g14683.t1	AT3G20370
scaffold16.g5876.t1	AT1G64480
scaffold53.g116.t1	AT1G02120
scaffold5297.g14768.t1	AT3G21080
scaffold28.g29235.t1	AT5G53850
scaffold150.g28382.t1	AT5G45760
scaffold5231.g2485.t1	AT1G24600
scaffold5.g12675.t1	AT3G02090
scaffold50.g10923.t1	AT2G32620
scaffold5487.g3381.t1	AT1G34130
scaffold175.g15717.t1	AT3G29170
scaffold5217.g26261.t1	AT5G27240
scaffold5207.g17600.t1	AT3G51480
scaffold5221.g30532.t1	AT5G66090
scaffold154.g19433.t1	AT4G04470
scaffold4.g13841.t1	AT3G13062
scaffold5230.g25658.t1	AT5G20820
scaffold45.g10481.t1	AT2G28440
scaffold5297.g14856.t1	AT3G21870
scaffold18.g28569.t1	AT5G47520
scaffold5217.g26263.t1	AT5G27280
scaffold5230.g25525.t1	AT5G19485
scaffold59.g30698.t1	AT5G67620
scaffold5228.g30235.t1	AT5G63400
scaffold41.g15212.t1	AT3G25090
scaffold36.g26058.t1	AT5G25170
scaffold3.g11845.t1	AT2G41330
scaffold5420.g2766.t1	AT1G28220
scaffold185.g7978.t1	AT2G04400
scaffold87.g22070.t1	AT4G25020
scaffold5228.g30352.t1	AT5G64550
scaffold213.g20469.t1	AT4G10660
scaffold30.g11199.t1	AT2G35215
scaffold5228.g30016.t1	AT5G61230
scaffold5440.g5107.t1	AT1G55720
scaffold91.g10043.t1	AT2G24255
scaffold707.g27207.t1	AT5G35540
scaffold30.g11275.t1	AT2G35930
scaffold30.g11120.t1	AT2G34460
scaffold195.g27163.t1	AT5G35200
scaffold659.g2360.t1	AT1G23330
scaffold28.g29151.t1	AT5G53050
scaffold5230.g25249.t1	AT5G16860
scaffold139.g6086.t1	AT1G66410
scaffold121.g7659.t1	AT2G01580
scaffold89.g9908.t1	AT2G22640
scaffold76.g20950.t1	AT4G14840
scaffold56.g28218.t1	AT5G44380
scaffold48.g14549.t1	AT3G19130
scaffold72.g5544.t1	AT1G61450
scaffold5230.g25527.t1	AT5G19500
scaffold3.g12202.t1	AT2G44690
scaffold16.g5874.t1	AT1G64450
scaffold92.g7725.t1	AT2G02147
scaffold16.g5920.t1	AT1G64880
scaffold4.g13645.t1	AT3G11250
scaffold5333.g5144.t1	AT1G55960
scaffold5221.g30494.t1	AT5G65760
scaffold4.g13918.t1	AT3G13672
scaffold76.g20881.t1	AT4G14340
scaffold55.g17948.t1	AT3G54810
scaffold130.g26302.t1	AT5G27620
scaffold74.g21061.t1	AT4G15733
scaffold5.g12730.t1	AT3G02580
scaffold76.g20883.t1	AT4G14350
scaffold18.g28499.t1	AT5G46873
scaffold5211.g17340.t1	AT3G49010
scaffold5237.g25108.t1	AT5G15520
scaffold57.g18837.t1	AT3G63160
scaffold5230.g25674.t1	AT5G20960
scaffold5228.g30258.t1	AT5G63625
scaffold5415.g652.t1	AT1G07250
scaffold18.g28618.t1	AT5G48000
scaffold4.g13567.t1	AT3G10530
scaffold75.g28176.t1	AT5G44020
scaffold48.g14525.t1	AT3G18890
scaffold5255.g1707.t1	AT1G17130
scaffold13.g6613.t1	AT1G71430
scaffold5422.g237.t1	AT1G03250
scaffold94.g4717.t1	AT1G52080
scaffold56.g28289.t1	AT5G45000
scaffold13.g6163.t1	AT1G67150
scaffold16.g6035.t1	AT1G65950
scaffold29.g7003.t1	AT1G75310
scaffold66.g25998.t1	AT5G24630
scaffold5382.g2951.t1	AT1G30200
scaffold11.g11545.t1	AT2G38530
scaffold5458.g3197.t1	AT1G32410
scaffold4.g13647.t1	AT3G11270
scaffold4.g13582.t1	AT3G10640
scaffold3.g11805.t1	AT2G40930
scaffold33.g7112.t1	AT1G76410
scaffold64.g1068.t1	AT1G10980
scaffold5352.g2673.t1	AT1G27370
scaffold5228.g30189.t1	AT5G62960
scaffold5255.g1698.t1	AT1G17040
scaffold86.g28067.t1	AT5G43020
scaffold33.g7400.t1	AT1G79200
scaffold113.g20737.t1	AT4G13195
scaffold5230.g25223.t1	AT5G16600
scaffold5.g12732.t1	AT3G02600
scaffold73.g16931.t1	AT3G45420
scaffold3.g11791.t1	AT2G40800
scaffold11.g11498.t1	AT2G38050
scaffold5205.g27781.t1	AT5G40340
scaffold29.g6815.t1	AT1G73490
scaffold41.g15357.t1	AT3G26350
scaffold112.g18494.t1	AT3G60150
scaffold21.g23972.t1	AT5G03720
scaffold47.g23069.t1	AT4G34180
scaffold13.g6611.t1	AT1G71410
scaffold420.g27505.t1	AT5G38010
scaffold16.g5858.t1	AT1G64310
scaffold94.g4715.t1	AT1G52060
scaffold67.g17669.t1	AT3G52140
scaffold5255.g1337.t1	AT1G13490
scaffold2.g24080.t1	AT5G04750
scaffold5230.g25820.t1	AT5G23030
scaffold5230.g25740.t1	AT5G22290
scaffold45.g10364.t1	AT2G27300
scaffold16.g5897.t1	AT1G64650
scaffold5297.g14858.t1	AT3G21890
scaffold5297.g14815.t1	AT3G21480
scaffold16.g6000.t1	AT1G65610
scaffold5262.g5299.t1	AT1G58280
scaffold23.g22889.t1	AT4G32540
scaffold5228.g29920.t1	AT5G60230
scaffold40.g23350.t1	AT4G36920
scaffold45.g10156.t1	AT2G25280
scaffold45.g10472.t1	AT2G28360
scaffold5236.g9233.t1	AT2G16280
scaffold27.g22639.t1	AT4G30280
scaffold76.g20938.t1	AT4G14760
scaffold5297.g14847.t1	AT3G21790
scaffold48.g14527.t1	AT3G18910
scaffold5422.g346.t1	AT1G04360
scaffold104.g7999.t1	AT2G04550
scaffold5305.g5317.t1	AT1G58460
scaffold103.g21462.t1	AT4G19210
scaffold198.g8317.t1	AT2G07190
scaffold5219.g13357.t1	AT3G08570
scaffold164.g2813.t1	AT1G28640
scaffold5330.g4283.t1	AT1G48000
scaffold33.g7286.t1	AT1G78120
scaffold5237.g24935.t1	AT5G13790
scaffold5415.g602.t1	AT1G06740
scaffold162.g20332.t1	AT4G09420
scaffold29.g6803.t1	AT1G73360
scaffold13.g6515.t1	AT1G70450
scaffold29.g7024.t1	AT1G75520
scaffold103.g21460.t1	AT4G19191
scaffold97.g27895.t1	AT5G41480
scaffold5220.g30410.t1	AT5G65010
scaffold37.g22978.t1	AT4G33410
scaffold45.g10651.t1	AT2G30140
scaffold5354.g4498.t1	AT1G49975
scaffold21.g23846.t1	AT5G02520
scaffold40.g23418.t1	AT4G37560
scaffold5228.g30005.t1	AT5G61120
scaffold259.g20233.t1	AT4G08690
scaffold5202.g2249.t1	AT1G22260
scaffold78.g22043.t1	AT4G24750
scaffold89.g9819.t1	AT2G21800
scaffold22.g18462.t1	AT3G59845
[truncated: 22,528 more rows]
